# Supplementary material for: Systematic Characterization of Circular RNA-Associated CeRNA Network Identified Novel circRNA Biomarkers in Alzheimer's Disease
Source: Front Bioeng Biotechnol. 2019 Sep 11;7:222. doi: 10.3389/fbioe.2019.00222 (PMC6749152; doi:10.3389/fbioe.2019.00222)
Supplement: Supplementary File 1 — The consistent differentially expressed gene list. [file Table_1.XLSX]

## Sheet: Sheet1
RAD51C
COX7B
SUSD4
TBC1D9
TXNDC9
SLC35B1
ECHDC1
NRBF2
RPA3
ORC5
ICT1
LGALS8
ATP6V1C1
LRRC6
TNS1
FAR2
APOO
GDAP1
R3HDM1
ZBTB20
FHL2
PSMC4
MSX1
ITPKB
MECR
EIF2S2
IARS2
TM9SF2
SIRT3
NFKBIA
SLC1A1
PRC1
ZFP36L2
MTCH2
HMGCS1
MRPL16
MRPL3
NUPL2
LOC100129361
TASP1
COQ3
CTDSP2
HMGN4
LRRC49
ACYP2
PEX11B
ZNF222
EMID1
WDYHV1
ATG5
FGF12
SORCS3
DYRK4
DGUOK
FASTKD3
LAMB1
MRPL17
CUL2
SLC25A32
UFSP2
EIF6
TPD52
TNNI3K
ALG8
KPNA1
MYO10
SUCLA2
CREG1
PIP5K1B
COPS3
CNPY2
TMEM135
EGR1
MRPS22
SDHB
GRPEL1
TIMM17A
ANKRD36
KDM1A
RIT2
C6orf120
TBL1X
ACTR10
RAN
TJP1
MFF
RPP40
CDC42EP4
PREP
DNM1L
NDUFAF4
QKI
EIF2S1
TOB2
ISCA1
SNAPC5
CSE1L
CSNK2A1
GPS1
SUPT7L
ADK
PEX1
SNX10
DHRS7B
PTMA
B4GALT6
METTL5
TXN
SLC25A46
TMEM126B
YTHDF2
PIGN
NANS
PCMT1
ZCCHC24
MAPKAPK3
FGF13
PIGP
RAD23B
NOTCH2NL
GLT8D1
C9orf7
MPV17
MPPE1
PDE4C
MECOM
NOP10
ENTPD4
MRTO4
C5orf22
LOC100272216
RNF7
HARS2
FBXW12
GTF2E2
RARS
TTC19
XK
MXI1
TM2D3
GRIN2A
ELK1
ADAM23
CTDSP1
CCPG1
RALGDS
GDE1
REPS2
ZNF395
NBEA
ENY2
WDR70
DDR1
SSBP1
TM9SF3
SRD5A1
UBE2N
KCNA1
OXA1L
ANKH
C12orf5
CXCR4
TUSC3
HRASLS
PANK4
PTPN3
ATXN10
ETNK1
MRPS30
FBXO22
OPA1
ANXA7
TMEM70
SRRM2
NFU1
ITGB5
WDR46
VPS33B
TLL2
PIGC
PIK3R4
PKIA
NRXN3
PHLPP1
ITFG1
UBA5
FYCO1
NDUFC2
ANKRD34C
LSM7
THOC5
WHSC2
SASH1
SHQ1
ARMCX5
EEF1E1
GOLGA8B
MPPED2
CDK7
ZNF204P
KIAA0319
KPNA3
SERGEF
PSMB3
TMEM208
GABRA5
STAG3L1
ZWILCH
KLHL12
OSTF1
VPS41
ZFHX3
COPS8
HNRNPA0
C11orf73
BCAS2
CDH12
CARTPT
BCAT1
MRPL46
PET112L
CAND1
SUMO1
LRRC8B
PIGK
PRDX3
COPS4
ZNF358
ELTD1
LDB2
GABRG2
PSIP1
HIPK2
HLA-E
CDC42
FOXD1
MEAF6
TAF9
ILF2
SNRPC
KIAA0195
ALAS1
TRIM36
C10orf88
ANAPC13
BCAS3
PPFIA1
SLC25A14
MXD4
NDE1
BLVRA
UBE2S
PPCS
PPP2R2B
NDUFA7
SLC25A12
KIAA0564
TRIM27
CPSF6
GFAP
FAM63A
NAV2
CTPS
FOXO1
MSH2
MTHFD1
SLC43A3
CHGB
BRP44
ARL8B
ENDOG
LOC100129973
MAD2L1BP
SNRPF
GMPR2
LRP2BP
C20orf24
C6orf162
CAB39
STAU2
TPRKB
NDUFA9
SLC4A1AP
AARSD1
GGH
NDN
AP3S1
ARMCX2
CLPP
LRRC20
MRPS28
NELL1
TRIL
ZWINT
EIF3J
MRPL9
HSF2
RALB
SC5DL
C12orf24
PDCD5
PSMG1
UTP11L
LYRM1
GOLT1B
ST8SIA3
SLC7A5
PLXNB2
KIAA1467
HMP19
SEMA6D
GHITM
NDUFB5
GABARAPL1
EXOSC9
DNAJC10
KCNE4
GLRX
CLUAP1
C4orf27
CEPT1
NPRL2
NUDT11
SNRPD3
ANAPC1
ORAI3
MBD3
METTL3
C14orf79
PRR11
UAP1
GOLGA8A
VPS45
NUMA1
MYST2
SLC30A5
HAUS2
NDUFB1
KANK2
KIAA0485
M6PR
EIF2B1
MAT2B
C15orf24
ATR
AIMP2
TMEM48
ZAK
ERO1L
NAP1L2
NPTX2
PDHA1
BFSP1
DNAJC6
GIMAP5
MAGEH1
RIC3
ANP32B
DLG3
LAMTOR2
PSMD6
C4orf19
MAP4K4
ETFDH
SMYD3
SRP54
HSD17B7
IKBKAP
PRSS16
TTC28
C3orf63
CEBPD
KIAA1279
SUPT4H1
EZR
TMEM177
NPAS3
TNS3
VCAN
DCLRE1A
GPN1
MRPS7
NUDT18
FBXW4
SCIN
PSMG2
TFEB
SEC22B
BBX
SRD5A3
DYNLT3
DNTTIP2
GRM7
RAB6A
SF3B5
VBP1
HMOX2
XRCC5
NOL7
CDH13
CBR3
HOPX
CRYZ
ZFAND1
RGS1
IDH3A
SGCE
CLCN4
2019-09-09
AGK
AUH
GGCX
MED7
HSPA14
PIP4K2C
RABL5
XRCC2
TMEM59
CYP2R1
MRPL18
PGM3
TNPO1
C20orf12
PPP6C
ALG9
TENC1
SRSF6
KIAA0894
BRWD1
C12orf44
VEZF1
ENOPH1
PARP8
TMOD1
PER1
SLC6A12
NEFM
OTUD3
PLXNB1
COX8A
KANK1
KIF11
RANGRF
PBXIP1
MRPL15
RABGEF1
UBL3
DHX15
HSPB3
MAML1
MTOR
GRSF1
TRIM37
CAMK4
BLVRB
IMPAD1
SLC35E1
B3GNT1
FHL1
PHTF1
NARS2
TRIM38
ARHGEF40
CA10
TPM1
AEBP1
CUX1
TEP1
NES
TCERG1
ZNF226
CXCR7
HCCS
STS
EBNA1BP2
GLRX5
PACS2
AHNAK
FAM3C
NUDT2
NETO2
MRPL40
MCCC1
MAPK10
FAM175B
BCL6
IGSF9B
RAB13
ATP5B
LPP
PPIH
PLEC
PPP1R2
ROBO1
TLR5
VPS35
RNFT2
C2orf28
NFATC4
PCDH8
GIN1
MYST3
LAMTOR3
PPP2CA
RGS7
ALMS1
WASF2
TBCE
TXNDC15
DUS4L
MLC1
RPL13P5
BEX4
KDELR2
DMXL2
PRPS2
B3GALNT1
NQO2
KIAA0196
MCF2
CDC40
PDHB
EIF2B3
ATP6V1G2
ATPIF1
WWC3
SNRK
CCDC82
MTMR9
PPP1CB
YPEL5
NKX2-2
SLC2A1
SEH1L
ATP8B1
ADSL
ME2
SYMPK
GSPT2
KIFAP3
PSENEN
WNK1
TSNAX
DENR
FAM49A
SIAH2
ANAPC10
CHM
RNF111
CNOT7
PFN2
TOMM70A
WDR67
RWDD1
KIAA0754
ADSS
MPP3
ORC4
TTLL1
FAM98A
C10orf137
SEMA4C
GBP1
RIMS1
RTCD1
POLR3E
DCUN1D4
MBTPS2
GPHN
PCYOX1L
ANKRD46
TM7SF2
GABRA4
C1orf123
CSRNP2
CYLD
NOTCH1
GCAT
AQP1
TRAPPC4
ZNF160
PSMD10
ACOT7
GSS
KIAA0930
PHC1
PACRG
ARAP1
SRPRB
CSTF1
GEMIN8
SOX9
GBAS
PFDN1
SCCPDH
COPS5
ING1
NOTCH2
ARHGEF9
TRA2B
AGGF1
BPGM
PDIA6
RAD50
RPP30
IL13RA2
E4F1
C12orf48
JUND
ID4
NDUFA2
NOP16
SRP72
FOXF1
DGCR9
STAT1
ADAM22
DPAGT1
STX18
C1orf77
TMEM14A
HNRNPUL1
ZW10
ARFGEF2
ZNF415
PPP1R13L
C12orf43
TRIOBP
SNRPE
FGR
NDUFA4
PSPC1
PEX19
ATP5C1
VASP
USP34
NARS
RCOR3
DLGAP1
C14orf156
DIP2A
ACSF2
CIAPIN1
NTHL1
PRAF2
DYNC1I1
NDUFB2
COX4NB
CXorf40B
TARBP1
TRIM32
CDKL1
WDFY3
MKKS
TMEM209
NIPA2
AGPS
LOC647070
C11orf9
ATP6V0B
CUL1
NDUFA6
CALB1
HPRT1
DZIP3
UCHL5
CACYBP
PROSC
XAF1
COX6C
DGKG
PRMT5
BUD31
TBC1D19
FHOD3
YIPF5
SAMD4A
C16orf61
PGK1
C21orf59
MAPK9
GPN3
GTF2B
TMEM183A
DHPS
SPATA7
UBN1
ADARB1
PSMD12
GIT2
SPA17
IGF1R
SSPN
EIF2C3
2019-03-08
GNG12
PSMA3
SPINT2
KHK
PVRL3
MGC12488
PSMB4
STX6
ACTL6B
ANKRD49
UBE2D2
CLDN15
MMADHC
PNPLA4
SYNJ1
KIAA0562
RWDD2B
PCSK5
C6orf108
RNF8
KIF13B
NDUFAF1
PTP4A1
PHB
MBD1
PION
CHCHD3
DYNC2H1
SCAF11
LOC100170939
CYCS
PAQR5
PSEN2
YWHAZ
NOLC1
MID1IP1
BMPR2
CDK13
ETF1
GOT2
THAP10
ZDHHC4
COQ6
NECAP1
PODNL1
GBE1
MED21
CTBP2
PPA1
DLGAP2
SEL1L
PSMA2
SOX10
DUSP12
ELOVL4
ITGA5
EBP
MPP1
APLNR
CDS2
CMAS
DNAJA1
ZMYM4
MIPEP
UBE2V2
GNPDA1
CSPG4
CDK2AP1
RINT1
MCM6
PPM1E
CFLAR
ASH2L
ENTPD2
KCNF1
RAP1GDS1
GLRB
METTL13
POLR2K
TOPBP1
USP8
SLC16A6
DDX46
VLDLR
RPL6
KCNV1
APEX1
CCND2
FEM1C
FBXO9
PPP2R3C
PPIP5K1
MT1M
TLK1
REEP5
KIAA0528
CHAF1B
TGFBR3
KLF2
NIF3L1
C17orf75
ATP5G3
FIG4
SLC22A3
GAD1
TCF7L1
FBXO31
HMGCR
KCND2
MAGEL2
TNNC2
MAGOH
HTRA2
SPCS1
RFX5
C1orf50
PSMB2
RNMT
FAM190B
PGF
MAD2L1
UNG
GRIA1
C4orf41
WDR33
WARS
MAP2K1
CAMK1G
HAGH
DOK5
CDKL2
SKP1
TNFRSF21
MVK
NUDT4
CLDN5
MFN1
RANBP1
ZC3H7B
CPM
DKFZp547G183
IL10RA
SCG2
TCP1
CCNA1
CLGN
PSMD14
SLC27A5
SLCO4A1
SEC61G
NDUFS2
TEAD1
EIF4A3
TBP
CHD4
COX17
GTPBP4
PNMAL1
DDX10
C9orf46
OXCT1
ZNF444
SERPINI1
IGFBP5
POP5
RALGAPB
KLHL7
AFF3
LRMP
PTTG1IP
STX7
COMMD10
VDAC2
MOAP1
PGRMC2
RRAGB
GLO1
LDHA
AMOTL2
MED14
PTBP1
RMND1
SMAP1
DDT
MKRN2
MOSC2
PAM
WDHD1
PDCD6IP
LTA4H
IARS
PLEKHG3
CYC1
DGKB
TMEM160
HAX1
PDIA3
CDC37
CSF1R
MYOM1
POLE3
CISD1
ACACB
BFAR
IER3IP1
PMP2
WASF1
WBP11
WDR37
USP39
CAMSAP1
EXOG
ARPC1B
ANKRD26
PECAM1
HIVEP2
OCRL
PRR3
FAM149B1
FAM188A
GABRB3
PPARA
RPF1
FAM158A
MTX2
TMEM35
RAB11A
SSBP2
PRKAG1
CCKBR
F8
CETN2
DLD
MICB
CUL4B
CDK19
IDH3B
BRE
VRK1
ARHGEF10L
MED13L
HIP1
NLGN1
C11orf58
DUSP4
APOL3
AKAP6
EXT2
RIOK3
TNFRSF1B
UBE2D1
USP25
GJA1
IMPDH2
MT1G
G3BP2
POPDC3
ARHGEF10
AP1G1
VAMP7
NPEPPS
UNC5B
C16orf80
OAT
PSMA1
RQCD1
COG7
ATP6V1D
NUP50
CUEDC2
ORC3
TCEAL2
LSM4
PRPH2
SIVA1
TSC22D4
ERP29
KLHDC2
LRRC47
PPID
PSMB6
CCDC91
MTMR4
BAZ1A
LARGE
C14orf166
SLC6A15
UBE2A
MAK16
GRM1
SMC3
ATP2C1
SCN2B
RAB1A
RIOK2
DCUN1D2
VDAC1
PAK1
NDUFS4
DDX25
ATP5F1
CCT6A
POLR2G
LGMN
SH3BGRL
INPP5F
CADPS
CHP
IL4R
MCM7
MATR3
STX8
COX7C
CANX
PTRF
GALC
PDLIM1
PTH1R
RASA1
PCP4
ANGPT1
ATOX1
TMEM111
USP53
NFKBIE
PLA2G4A
NDUFC1
TAF4
IFITM1
OCLN
PARP2
CFI
MRPS12
SEPHS2
VPS8
2019-09-06
KDM6B
LAMB2
CGRRF1
GNPAT
PCCB
PITRM1
CUTC
TUBA4A
P4HTM
SDHA
UBQLN4
GRIN1
AGTPBP1
FECH
HYAL1
SRP14
MAP4
TULP3
STOML2
ITIH5
CDC7
FGFR3
UQCRC1
C6orf145
PLCL2
SET
ARMC9
MTMR2
PCCA
ID3
PRMT8
KLHL24
NHP2L1
NKTR
MRPS14
TSPAN13
C2orf47
RBBP7
MRPL24
MAEA
DNAJA4
UTP18
ATP6V1H
COL1A2
PTRH2
CCT7
SLC25A4
SLC9A6
SNX3
TRHDE
ABCA5
SCRN3
C1QBP
CAPN3
CITED1
WSB2
ME3
RNF128
PPP1R12A
MKNK2
MLF1
NEU1
ICA1
NIT2
PNMA3
NDUFB4
GPR22
MAP1LC3B
MAP4K3
APIP
CASP6
GRIA4
PEX7
YARS2
DCTN3
FNBP1
GDAP1L1
MED13
LRP10
SNX4
ACOT8
EPB41L3
TRA2A
DAZAP1
PPFIBP1
NUDT9
C12orf52
EXOC2
GLS
TMEM22
PTDSS1
C14orf2
PCOLCE
LPAR4
WBSCR22
SCG3
CCDC6
TES
UTP14A
VTI1B
EIF2B2
PARP12
TDP2
ARMCX1
SNRNP25
GLS2
NAE1
PRPF4
NAIP
PCLO
SDHD
DPP6
GLI2
HERC1
KIAA1045
ERBB2IP
HRSP12
CIC
CCDC56
EFHD1
SECISBP2L
CXCL10
RHOQ
PSMD8
SAFB2
HEXB
SLC25A17
BAG4
CD22
FRY
UQCRC2
CHCHD2
MYO1C
ZNF75D
TMOD2
CDK20
VPS24
ARMCX4
ZBTB11
KCTD15
PARP3
MYO9A
TRO
PDGFRB
EED
PID1
NSUN6
USO1
UQCR10
SLITRK3
TUBGCP4
SOSTDC1
HSPA12A
NUP85
CHCHD7
AMD1
PRKG1
FAM114A1
COL5A3
RHBDF2
EPCAM
FCGRT
NSL1
ST3GAL5
THBS2
KIAA0802
UQCRFS1
SST
CCBL2
IFNAR2
AKAP11
BPHL
FAM162A
SLCO3A1
AK5
LAPTM4B
UBA7
C5orf15
ACO2
PHF20L1
BRPF1
CEBPG
CEP350
ETFA
PTH2R
SELPLG
AHI1
CCNH
INSIG2
NDFIP1
TUBB3
ALKBH1
ATF7IP
POLB
UPP1
RHEB
CUL3
ACP1
NIPSNAP1
ATP6V1B2
SUB1
PARN
PKN2
ABL1
DSTN
INPPL1
TXNRD1
IRAK1
TSPYL5
POP7
RNF4
CDH9
HEATR1
RPGRIP1L
SEC22A
POR
C3orf14
IPW
CCDC25
SERPINA3
TMEM168
ATP5J
TMEM33
BID
UQCRQ
PPEF1
DAD1
DHX16
NSF
THYN1
ARC
HMHA1
NDUFA8
NSDHL
ZNF706
GTSE1
RRAGA
CMTM6
TIMM10
HSPA9
DSPP
RPL15
PRMT7
RBKS
CRNKL1
DECR1
PLIN3
TMSB15A
NDUFAB1
PRSS3
FGFR1
ZNF248
SNX2
SCYL3
NEAT1
ZNF529
LETMD1
ORMDL2
PNKP
USE1
MAFF
GLOD4
ANO3
STX12
SCG5
PRKCE
UQCC
GUCY1B3
C11orf1
DHX29
ARMC8
ASMTL
CLTC
CPD
NPY
ZNHIT3
KIF5B
MMD
MTO1
MRPL42
CD200
LAP3
PSMB7
PDS5B
C3orf51
COPS2
DIEXF
MDH2
PTPRN2
CCT2
UQCRH
SDCBP
LARP4B
CBARA1
EPHA3
GOT1
PANK3
WRB
SETMAR
C6orf62
SYN2
HSD17B11
PDK3
RAB20
PODXL2
ARPC5L
C11orf57
FAM192A
ZBBX
GSTA4
MRPS15
TM9SF4
MRPL22
C19orf53
CCT5
DYNC1I2
RAB2A
FARSA
PSMD9
IDH3G
PCDH7
CLASP2
ASNS
PIK3CB
UFC1
DHX57
FAF1
CNNM3
KCND3
PHF21A
ZNF394
ACTN2
AP2S1
FAM53B
OSBPL11
SNRPB2
SPATS2L
ZNF611
FBXL2
ST6GALNAC5
HIF3A
SAP130
BTN3A3
GTF3C3
TNFRSF10B
PTPLAD1
LIMK2
CAPRIN2
ECHS1
NMD3
NIPSNAP3B
PFKFB3
SLC12A7
UXS1
CLN8
PDZRN3
IGF2BP2
FABP3
MGST3
HNRPDL
LSM1
SPSB3
PSMA5
TUBB2C
MAN2B2
DDIT4
PPT1
RFX4
ITGA7
SEC63
PARP1
SLC39A9
ATP6V1E1
NAPG
CNR1
TTC13
TXNL4A
STAB1
COX11
ABT1
MTERFD1
SNAPC3
GPER
PPP1R7
PPWD1
ARFGEF1
DOLK
EIF3D
IL6R
PCNP
ACTR6
DNMT3B
NGFRAP1
NDUFV1
MPHOSPH10
SDC4
NFASC
WWC1
TBCC
GK3P
GPR4
LRRC32
RANBP6
SAMM50
SS18L2
TBPL1
TFAP2C
TMEM97
UBL5
HN1
SNAP25
TSG101
SURF2
PDGFRL
POLR3F
PLEKHB2
CDC37L1
RASSF8
COX5B
TMEM66
GGCT
PDCD10
TMEM59L
LRRFIP1
HLA-DQB1
FCHSD2
TUB
OGFOD1
RAB27A
SCARA3
SLBP
SMARCC2
IPO5
GCLM
KIAA0947
FTSJ1
HINT1
SMARCC1
SNAP91
C11orf71
NDUFB6
CBFB
PPP3CB
YWHAE
TGFB1I1
PDLIM2
RASGRP3
MCM4
CXCL2
ARPC1A
CCDC132
COX5A
ERC2
PDE4B
UBXN8
VAMP4
ASCL1
NEUROD6
VCAM1
FGD2
NUP155
CRISPLD2
EMP1
KIAA0090
ZNF330
C12orf10
PAFAH1B1
FEN1
PNMA1
UBR7
TNFRSF10D
HDAC1
PDZK1
RARS2
TIE1
LFNG
C19orf60
ZC3HAV1
FEZ2
PFDN4
ATP5J2
MGEA5
WDR60
KCNJ16
PARK7
CXorf40A
PSME1
PJA1
PSMA7
PMPCB
2019-09-07
CRMP1
ACTR5
PDE6D
RHOD
ZNF259
AP3M2
EPHX2
C16orf53
TUBG1
LAGE3
PGRMC1
UBE2G1
KHDRBS1
PCBP4
METRN
MLLT11
DOCK3
NHP2
VCPIP1
ZDHHC17
METTL21D
HABP4
KDM2A
ADD3
PCNT
MYBPC1
PTPRT
NME7
GFM1
KCNJ14
MRPS35
GNL2
TBK1
GABARAPL2
PAQR6
RTN3
DBT
NACC2
NME1
EIF2AK1
RAB3B
UBC
CCDC53
XPA
ANKMY2
HSPA8
NAP1L3
UBA52
C19orf56
ATG2B
LZTFL1
NIPBL
PGD
SMAD6
LGI1
PTP4A2
CHD1
ZIC1
ELP4
TIMM50
BGN
WTAP
CRYM
TMEM120B
MED17
ERCC3
C19orf42
CSNK2A2
C11orf41
C12orf4
TCEB1
PQBP1
PPP3R1
CDC42EP2
FAM38B
TFPT
CASKIN2
ERO1LB
P2RX5
MUDENG
PSMB5
SIGLEC15
WWTR1
PHF1
IL1R1
CASD1
SSSCA1
DIMT1L
RAI14
RNF103
STXBP5L
INPP5A
ORAI2
CREB3L2
COIL
CCT4
ZNF239
NEDD4L
TMEM186
PLSCR4
HADH
EFEMP2
ITGA10
CREBBP
TWISTNB
MPHOSPH6
DNAJC8
PAICS
METTL10
AHSA1
BEND5
MDH1
ZHX2
FKBP1B
BCL7B
ATRNL1
TYRP1
LEF1
PPP1R8
ATP5A1
FBXW4P1
UBXN2B
APOC1
TUBB
BET1
SLC25A5
SEMA4F
TCF12
TERF2IP
FAM50B
ANGPTL4
EEF1D
ATIC
SEMA3F
GFPT1
NARF
SERPINB6
DYNC1LI1
ZNF23
MITF
PINK1
CDKN1A
DDHD2
FNDC4
MOBKL3
NECAP2
NR3C2
THNSL1
ZXDC
PCGF2
EIF3K
GARNL3
GAS2L1
SHROOM2
RPE
ARHGAP32
ADAM9
ATXN7L3B
CCDC90B
CDC27
TRIAP1
APH1A
RASL12
HERC2P3
LCMT2
INA
SNTA1
NDUFA10
KARS
KCNAB1
AP1S2
TMX4
MOCS2
NDRG4
PROS1
FH
OPTN
SLC27A2
MYD88
PTPRB
SDHAP1
DUSP1
CYB5B
GADD45GIP1
HES1
RCAN1
UBE2E3
ACSM5
KDM5A
FAM125B
BTRC
SLC26A6
TRIP10
ATP5O
DSERG1
GAPDH
HSBP1
NMNAT2
SOD1
CRTAP
BCCIP
TACO1
ACSL3
PSMD13
FASTKD2
TBX3
NRN1
C1GALT1C1
GABRD
AP1S1
TXNL1
FAT1
TIMP1
STAR
EPS8
PTGES2
SUZ12
SYT13
JAK1
TBL2
EXOSC5
CBR1
HSP90AB1
PPM1A
TAF7
TNFRSF1A
SEC61A2
NEK7
SV2B
POLR1B
ATRN
FUS
SP1
XPC
EIF3M
ASPSCR1
GPNMB
POLR3B
CRTAM
MYH10
PSMD1
PCID2
ATP2A2
ZNF41
DAAM2
H2AFY
PFKM
PMS1
ARIH1
SH3GL2
MAPKBP1
GDI2
ECM2
ERI2
N4BP2L1
ABCA8
MAVS
RNF113A
CRBN
HSPH1
SCN8A
DYRK1A
LSM12
EPHA5
RMND5B
LRRC59
HUWE1
UCHL1
SLC16A2
REEP1
SLC17A6
CCT8
KIAA0495
TSC1
DHCR24
MKRN1
CUEDC1
RAB11FIP3
EXOSC4
PSMC2
C20orf30
SARS
CEP110
ARHGAP1
HDAC7
AASDHPPT
HMG20A
UCHL3
CDV3
ARF1
IMP4
COL11A1
SLCO2B1
FAM69A
TMEM212
SLC1A6
AKTIP
ITGA6
RUVBL1
IMPA1
HNRNPC
BACE1
IFT52
ATG3
ATP6V1A
COLEC12
LUC7L3
NOP56
RPL26L1
MCTS1
C19orf54
PSMC6
RAE1
REXO2
VPS53
RPS21
FLNA
TJAP1
MOXD1
SLC35E3
MAP2K5
CISH
GTDC1
SLC35A5
RWDD2A
EPS15
MAPK8
STRAP
DDX47
EDN1
KLF15
ENO2
FTSJ2
NDUFB11
SORT1
ECHDC2
IMMT
NOTCH3
RBM12
SEZ6L
ACADS
DOPEY1
RPA1
FOXF2
MRPL11
EIF5A2
TMEM50A
NEDD8
AJAP1
SP110
