# Supplementary material for: Systematic Characterization of Circular RNA-Associated CeRNA Network Identified Novel circRNA Biomarkers in Alzheimer's Disease
Source: Front Bioeng Biotechnol. 2019 Sep 11;7:222. doi: 10.3389/fbioe.2019.00222 (PMC6749152; doi:10.3389/fbioe.2019.00222)
Supplement: Supplementary File 3 — The AD-related circRNA-associated ceRNA network. [file Table_3.XLSX]

## Sheet: Sheet1
hsa-miR-101	KIAA1586
hsa-miR-101	NR1D2
hsa-miR-101	PUM1
hsa-miR-101	STT3B
hsa-miR-101	RSF1
hsa-miR-101	BIRC3
hsa-miR-101	PDHX
hsa-miR-101	BRWD1
hsa-miR-101	FAF1
hsa-miR-101	IFNGR2
hsa-miR-101	STIL
hsa-miR-101	GMPS
hsa-miR-101	MGA
hsa-miR-101	RANBP9
hsa-miR-101	SP140L
hsa-miR-101	NFATC3
hsa-miR-130a	KPNA5
hsa-miR-130a	DNAJC16
hsa-miR-130a	MBOAT2
hsa-miR-130a	SUPT16H
hsa-miR-130a	ARHGAP35
hsa-miR-130a	CNIH4
hsa-miR-130a	MRPS35
hsa-miR-130a	DCAF6
hsa-miR-130a	KIAA0922
hsa-miR-130a	KIF14
hsa-miR-130a	ZEB1
hsa-miR-130a	CNPY3
hsa-miR-130a	PHIP
hsa-miR-130a	ANKIB1
hsa-miR-130a	BTBD7
hsa-miR-130a	MGA
hsa-miR-130a	FANCB
hsa-miR-130a	STT3B
hsa-miR-130a	USP48
hsa-miR-130a	TRPM7
hsa-miR-130a	KIAA1586
hsa-miR-130a	CDK6
hsa-miR-130a	GDI2
hsa-miR-130a	NUP205
hsa-miR-130a	CNOT11
hsa-miR-130a	ANKRD28
hsa-miR-130a	CSTF3
hsa-miR-130a	CHEK2
hsa-miR-130a	PCMTD1
hsa-miR-130a	NDC80
hsa-miR-130a	DAAM1
hsa-miR-130a	EIF4E3
hsa-miR-130a	EPC2
hsa-miR-130a	MED13L
hsa-miR-134	TMEM8A
hsa-miR-134	LMTK2
hsa-miR-134	HIST1H3D
hsa-miR-134	MCTP2
hsa-miR-134	GLCCI1
hsa-miR-134	HERC5
hsa-miR-134	ZFAND6
hsa-miR-134	KIAA0907
hsa-miR-134	ASH1L
hsa-miR-134	ANKRD17
hsa-miR-134	ISY1
hsa-miR-134	NUP205
hsa-miR-134	PDS5A
hsa-miR-134	ARHGAP35
hsa-miR-134	MAPKAP1
hsa-miR-134	PRPF39
hsa-miR-134	C17orf80
hsa-miR-134	BPTF
hsa-miR-134	MPP6
hsa-miR-134	ATP7A
hsa-miR-134	INTS2
hsa-miR-148b	PHIP
hsa-miR-148b	MED13L
hsa-miR-148b	CHEK2
hsa-miR-148b	KIAA0922
hsa-miR-148b	EXOSC10
hsa-miR-148b	SENP6
hsa-miR-148b	AKR1A1
hsa-miR-148b	ARHGAP35
hsa-miR-148b	CNIH4
hsa-miR-148b	LDLRAD4
hsa-miR-148b	PARP16
hsa-miR-148b	HIPK3
hsa-miR-148b	BTBD7
hsa-miR-148b	MRPS35
hsa-miR-148b	CSTF3
hsa-miR-148b	PSMD1
hsa-miR-148b	SLC25A3
hsa-miR-148b	CNOT11
hsa-miR-148b	FANCB
hsa-miR-148b	BAZ1B
hsa-miR-148b	SPIRE1
hsa-miR-15a	HIST1H2BK
hsa-miR-15a	KIAA0922
hsa-miR-15a	BLVRB
hsa-miR-15a	ZMYND8
hsa-miR-15a	RERE
hsa-miR-15a	DCP2
hsa-miR-15a	EHMT1
hsa-miR-15a	ZEB1
hsa-miR-15a	PTTG1IP
hsa-miR-15a	PEX26
hsa-miR-15a	TTC7A
hsa-miR-15a	ABHD17B
hsa-miR-15a	UBN2
hsa-miR-15a	ELP3
hsa-miR-15a	SCAP
hsa-miR-15a	PARPBP
hsa-miR-15a	PHACTR4
hsa-miR-15a	CCDC91
hsa-miR-15a	ABCC1
hsa-miR-15a	HIST1H2AJ
hsa-miR-15a	PNISR
hsa-miR-15a	TUBA1B
hsa-miR-15a	ZNF264
hsa-miR-15a	NSUN2
hsa-miR-15a	ETFA
hsa-miR-15a	BBX
hsa-miR-15a	TBCEL
hsa-miR-15a	IQGAP1
hsa-miR-15a	FBXO34
hsa-miR-15a	FAM120A
hsa-miR-15a	MED13L
hsa-miR-15a	FAM73A
hsa-miR-15a	CDK11A
hsa-miR-15a	MBNL1
hsa-miR-15a	SMARCC1
hsa-miR-15a	SLC35E2B
hsa-miR-15a	YTHDF1
hsa-miR-15a	MFSD14A
hsa-miR-15a	RNF13
hsa-miR-15a	GMPS
hsa-miR-15a	ANKRD17
hsa-miR-15a	SHPRH
hsa-miR-15a	TUBGCP3
hsa-miR-15a	RRP1B
hsa-miR-15a	ANKRD28
hsa-miR-15a	USP1
hsa-miR-15a	ARL8B
hsa-miR-15a	SRSF5
hsa-miR-15a	MTX1
hsa-miR-15a	BAZ1B
hsa-miR-15a	HIST1H3D
hsa-miR-15a	HELLS
hsa-miR-15a	KIAA1586
hsa-miR-15a	PDHX
hsa-miR-15a	CEP85
hsa-miR-15a	CSE1L
hsa-miR-15a	RCL1
hsa-miR-15a	GPSM2
hsa-miR-15a	UGGT1
hsa-miR-15a	PAN3
hsa-miR-15a	SLC20A2
hsa-miR-15a	ADK
hsa-miR-15a	ANKIB1
hsa-miR-15a	ARIH1
hsa-miR-15a	RTN4
hsa-miR-15a	AKR1A1
hsa-miR-15a	DHRS4
hsa-miR-15a	BBS1
hsa-miR-15a	NIPBL
hsa-miR-15a	TMEM8A
hsa-miR-15a	SFMBT2
hsa-miR-15a	SIN3A
hsa-miR-15a	PDIA4
hsa-miR-15a	TSPAN3
hsa-miR-15a	ATAD5
hsa-miR-15a	DNAAF5
hsa-miR-15a	CDK13
hsa-miR-15a	TMEM50A
hsa-miR-15a	BACH1
hsa-miR-15a	ATP2B1
hsa-miR-15a	NFX1
hsa-miR-15a	TMEM181
hsa-miR-15a	ASB3
hsa-miR-15a	ISY1
hsa-miR-15a	TNFRSF21
hsa-miR-15a	SLC5A3
hsa-miR-15a	CCNY
hsa-miR-15a	INSR
hsa-miR-15a	PHYKPL
hsa-miR-15a	ZNF609
hsa-miR-15a	WHSC1
hsa-miR-15a	ARID1B
hsa-miR-15a	ATL2
hsa-miR-15a	TMED2
hsa-miR-15a	ZNF780B
hsa-miR-181c	ZNF544
hsa-miR-181c	FAM208B
hsa-miR-181c	TUBA1B
hsa-miR-181c	ZNF573
hsa-miR-181c	RAB6A
hsa-miR-181c	BIRC3
hsa-miR-181c	RANBP9
hsa-miR-181c	VKORC1L1
hsa-miR-181c	ZNF586
hsa-miR-181c	RNASEH2B
hsa-miR-181c	SLC37A3
hsa-miR-181c	CTDP1
hsa-miR-181c	FNDC3B
hsa-miR-181c	CCNY
hsa-miR-181c	USP1
hsa-miR-181c	UBR5
hsa-miR-181c	ACBD6
hsa-miR-181c	ARHGAP32
hsa-miR-181c	FBXO34
hsa-miR-181c	PLCL2
hsa-miR-181c	SCMH1
hsa-miR-181c	HIST1H3D
hsa-miR-181c	CDK11A
hsa-miR-181c	RARS
hsa-miR-181c	ZNF780B
hsa-miR-181c	LDLRAD4
hsa-miR-181c	ZNF264
hsa-miR-181c	ZEB1
hsa-miR-181c	ZNF440
hsa-miR-181c	STRBP
hsa-miR-181c	BARD1
hsa-miR-181c	CSNK1G3
hsa-miR-181c	DHX29
hsa-miR-181c	MED13L
hsa-miR-181c	RRP1B
hsa-miR-181c	ZNF394
hsa-miR-181c	PDLIM5
hsa-miR-185	ELK4
hsa-miR-185	ACTR2
hsa-miR-185	NFATC3
hsa-miR-185	POLR3H
hsa-miR-185	ABCC1
hsa-miR-185	CSE1L
hsa-miR-185	OPA1
hsa-miR-185	ZNF586
hsa-miR-185	ARID1B
hsa-miR-185	PHKB
hsa-miR-185	UTRN
hsa-miR-185	CREB3L2
hsa-miR-185	HECA
hsa-miR-185	SIMC1
hsa-miR-185	USP32
hsa-miR-185	SDHAF2
hsa-miR-185	SERPINE2
hsa-miR-185	MFSD14A
hsa-miR-20b	MGAT5
hsa-miR-20b	RBL1
hsa-miR-20b	BRIP1
hsa-miR-20b	DNAJC16
hsa-miR-20b	RNF13
hsa-miR-20b	ZNF827
hsa-miR-20b	CTBP1
hsa-miR-20b	CYP4F3
hsa-miR-20b	SUPT16H
hsa-miR-20b	CDK6
hsa-miR-20b	ZEB1
hsa-miR-20b	NFATC3
hsa-miR-20b	CDK14
hsa-miR-20b	NDUFA10
hsa-miR-20b	UCHL3
hsa-miR-20b	SMU1
hsa-miR-20b	ZNF264
hsa-miR-20b	USP8
hsa-miR-20b	EIF2AK3
hsa-miR-20b	ZNF138
hsa-miR-20b	SFMBT2
hsa-miR-20b	SCAF8
hsa-miR-20b	LDLRAD4
hsa-miR-20b	TMCC1
hsa-miR-20b	MBOAT2
hsa-miR-20b	PROSC
hsa-miR-20b	SLC2A13
hsa-miR-20b	ANKRD28
hsa-miR-20b	BIRC3
hsa-miR-20b	GDI2
hsa-miR-20b	MGA
hsa-miR-20b	KPNA5
hsa-miR-20b	FCGR2A
hsa-miR-20b	CCDC91
hsa-miR-20b	SETD7
hsa-miR-29b	YARS
hsa-miR-29b	PAN3
hsa-miR-29b	RAB7A
hsa-miR-29b	FAT3
hsa-miR-29b	ADPGK
hsa-miR-29b	EEF2
hsa-miR-29b	CYP4F3
hsa-miR-29b	CHD9
hsa-miR-29b	ZRANB1
hsa-miR-29b	TNFRSF21
hsa-miR-29b	ATM
hsa-miR-29b	ETFA
hsa-miR-29b	SEC11A
hsa-miR-29b	NIPSNAP3A
hsa-miR-29b	FCGR2A
hsa-miR-29b	CANX
hsa-miR-29b	MIB1
hsa-miR-29b	ANKRD28
hsa-miR-29b	GMPS
hsa-miR-29b	GNB4
hsa-miR-29b	TAOK1
hsa-miR-29b	HUWE1
hsa-miR-29b	FANCD2
hsa-miR-29b	AARS
hsa-miR-29b	KIAA1586
hsa-miR-29b	UCK2
hsa-miR-29b	LAMP1
hsa-miR-29b	MARK4
hsa-miR-29b	TMEM181
hsa-miR-29b	MFSD14A
hsa-miR-29b	CSDE1
hsa-miR-29b	RHOF
hsa-miR-29b	INTS2
hsa-miR-29b	DNAJC16
hsa-miR-29c	CANX
hsa-miR-29c	TNFRSF21
hsa-miR-29c	MARK4
hsa-miR-29c	CHD9
hsa-miR-29c	FCGR2A
hsa-miR-29c	LAMP1
hsa-miR-29c	GMPS
hsa-miR-29c	MFSD14A
hsa-miR-29c	FAT3
hsa-miR-29c	ATM
hsa-miR-29c	RHOF
hsa-miR-29c	FANCD2
hsa-miR-29c	CSDE1
hsa-miR-29c	UCK2
hsa-miR-29c	TAOK1
hsa-miR-29c	ADPGK
hsa-miR-29c	ETFA
hsa-miR-29c	ANKRD28
hsa-miR-29c	NIPSNAP3A
hsa-miR-29c	PAN3
hsa-miR-29c	CYP4F3
hsa-miR-29c	DNAJC16
hsa-miR-29c	KIAA1586
hsa-miR-29c	ZRANB1
hsa-miR-29c	GNB4
hsa-miR-29c	INTS2
hsa-miR-29c	TMEM181
hsa-miR-29c	HUWE1
hsa-miR-29c	EEF2
hsa-miR-29c	RAB7A
hsa-miR-29c	AARS
hsa-miR-29c	MIB1
hsa-miR-29c	SEC11A
hsa-miR-29c	YARS
hsa-miR-376a	CORO1C
hsa-miR-376a	ZNF440
hsa-miR-376a	SEC31A
hsa-miR-376a	SLC35E2B
hsa-miR-376a	SP140
hsa-miR-376a	CDK11A
hsa-miR-376a	FAT1
hsa-miR-376a	GLCCI1
hsa-miR-376a	SCMH1
hsa-miR-376a	BCKDHA
hsa-miR-376a	SDHAF2
hsa-miR-376a	HIST1H2AG
hsa-miR-376a	CFL1
hsa-miR-376a	PCDH9
hsa-miR-376a	CANX
hsa-miR-376a	SECISBP2
hsa-miR-376a	SEC62
hsa-miR-376a	FAM120B
hsa-miR-376a	TUBA1B
hsa-miR-376a	SP140L
hsa-miR-376a	AARS
hsa-miR-376a	STT3B
hsa-miR-376a	HIPK2
hsa-miR-376a	LDLRAD4
hsa-miR-376a	FAT3
hsa-miR-376a	ISY1
hsa-miR-376a	RNF219
hsa-miR-376a	ZNF264
hsa-miR-376a	OCIAD1
hsa-miR-382	MBNL1
hsa-miR-382	WDR48
hsa-miR-382	ZNF780B
hsa-miR-382	UTRN
hsa-miR-382	YLPM1
hsa-miR-382	CCDC91
hsa-miR-382	ZNF573
hsa-miR-382	PLEKHM3
hsa-miR-382	C17orf80
hsa-miR-382	GORAB
hsa-miR-382	GNB4
hsa-miR-382	RNF213
hsa-miR-382	HUWE1
hsa-miR-382	SCMH1
hsa-miR-382	HIPK3
hsa-miR-382	CD53
hsa-miR-382	NR3C1
hsa-miR-382	EMB
hsa-miR-382	TUBG1
hsa-miR-382	UBQLN1
hsa-miR-382	PHLPP2
hsa-miR-382	EDC3
hsa-miR-382	EZH1
hsa-miR-382	GPSM2
hsa-miR-382	NOL12
hsa-miR-382	EEF2
hsa-miR-382	ZNF264
hsa-miR-382	PSME3
hsa-miR-382	ZNF512
hsa-miR-486	ITCH
hsa-miR-486	SNX14
hsa-miR-486	BPTF
hsa-miR-486	SPECC1
hsa-miR-486	SMAD2
hsa-miR-486	RBM39
hsa-miR-486	FAM120B
hsa-miR-494	KIAA0922
hsa-miR-494	TUBA1B
hsa-miR-494	FBXO34
hsa-miR-494	ATXN10
hsa-miR-494	CDK11A
hsa-miR-494	ZNF264
hsa-miR-494	KIAA1586
hsa-miR-494	ZNF394
hsa-miR-494	BIRC6
hsa-miR-494	ZMYM4
hsa-miR-494	MRPS35
hsa-miR-494	CPNE1
hsa-miR-494	SPECC1
hsa-miR-494	PDLIM5
hsa-miR-494	LMNB2
hsa-miR-494	TMEM165
hsa-miR-494	RPRD1A
hsa-miR-494	AHNAK
hsa-miR-101	TNPO1
hsa-miR-101	SEMA6D
hsa-miR-101	GRSF1
hsa-miR-101	WSB2
hsa-miR-101	AASDHPPT
hsa-miR-101	NAPG
hsa-miR-101	MAD2L1
hsa-miR-101	NOLC1
hsa-miR-101	SASH1
hsa-miR-101	SCG2
hsa-miR-101	EDN1
hsa-miR-101	RNF128
hsa-miR-101	UBE2E3
hsa-miR-101	MMD
hsa-miR-101	BCAS2
hsa-miR-101	OTUD3
hsa-miR-101	PPP1R12A
hsa-miR-101	GBE1
hsa-miR-101	HSPH1
hsa-miR-101	MYO9A
hsa-miR-101	UBE2D2
hsa-miR-101	FGFR3
hsa-miR-101	PLA2G4A
hsa-miR-101	SYNJ1
hsa-miR-101	PIGK
hsa-miR-101	EPHA5
hsa-miR-101	MED13
hsa-miR-101	PCDH7
hsa-miR-101	UBE2A
hsa-miR-101	RAD51C
hsa-miR-101	VPS35
hsa-miR-101	GJA1
hsa-miR-101	WRB
hsa-miR-101	FOXF1
hsa-miR-101	VEZF1
hsa-miR-101	NEK7
hsa-miR-101	PKIA
hsa-miR-101	KLF2
hsa-miR-101	DENR
hsa-miR-101	IGFBP5
hsa-miR-101	USP34
hsa-miR-101	PRR3
hsa-miR-101	BTRC
hsa-miR-101	FOXF2
hsa-miR-101	TMEM135
hsa-miR-101	MITF
hsa-miR-101	RANBP6
hsa-miR-101	AGPS
hsa-miR-101	OPA1
hsa-miR-101	TBC1D9
hsa-miR-101	RCOR3
hsa-miR-101	SOX9
hsa-miR-101	AP1G1
hsa-miR-101	NACC2
hsa-miR-101	FOXO1
hsa-miR-101	KIF11
hsa-miR-101	NR3C2
hsa-miR-101	ATP6V1A
hsa-miR-101	KIF5B
hsa-miR-101	MAP2K1
hsa-miR-101	GDE1
hsa-miR-101	NOTCH1
hsa-miR-101	NKTR
hsa-miR-101	FAT1
hsa-miR-101	YTHDF2
hsa-miR-101	PPP1CB
hsa-miR-101	WDFY3
hsa-miR-101	PRKCE
hsa-miR-101	CLASP2
hsa-miR-101	PRC1
hsa-miR-101	MKNK2
hsa-miR-101	HIVEP2
hsa-miR-101	BID
hsa-miR-101	SLC1A1
hsa-miR-101	CUL3
hsa-miR-101	SECISBP2L
hsa-miR-101	BAZ1A
hsa-miR-101	PPM1A
hsa-miR-101	C6orf62
hsa-miR-101	AP3S1
hsa-miR-101	MSH2
hsa-miR-101	NDFIP1
hsa-miR-101	TMEM97
hsa-miR-101	ACTR10
hsa-miR-101	DMXL2
hsa-miR-101	PPP3CB
hsa-miR-101	HSPA14
hsa-miR-101	MED14
hsa-miR-101	MPHOSPH6
hsa-miR-101	FAM69A
hsa-miR-101	SEL1L
hsa-miR-101	NUPL2
hsa-miR-101	NFKBIA
hsa-miR-101	MAPK9
hsa-miR-101	LUC7L3
hsa-miR-101	CYB5B
hsa-miR-101	AKAP11
hsa-miR-101	BBX
hsa-miR-101	SEC61A2
hsa-miR-101	CDK19
hsa-miR-101	TEAD1
hsa-miR-101	ARF1
hsa-miR-101	DDIT4
hsa-miR-101	G3BP2
hsa-miR-101	STX12
hsa-miR-101	MTMR4
hsa-miR-101	FOXD1
hsa-miR-101	CAMSAP1
hsa-miR-101	RGS1
hsa-miR-101	QKI
hsa-miR-101	UBR7
hsa-miR-101	KDM6B
hsa-miR-101	ZC3HAV1
hsa-miR-101	TBC1D19
hsa-miR-101	RAN
hsa-miR-101	SMAP1
hsa-miR-101	CHM
hsa-miR-101	HMGCR
hsa-miR-101	VCAN
hsa-miR-101	CCT2
hsa-miR-101	TNFRSF21
hsa-miR-101	PPP6C
hsa-miR-101	CEP350
hsa-miR-101	KDM5A
hsa-miR-101	2019-09-07
hsa-miR-101	PPFIA1
hsa-miR-101	ZFP36L2
hsa-miR-101	EMP1
hsa-miR-101	KPNA3
hsa-miR-101	RNMT
hsa-miR-101	DCUN1D4
hsa-miR-101	EGR1
hsa-miR-101	PTBP1
hsa-miR-101	YIPF5
hsa-miR-101	PAM
hsa-miR-101	RNF111
hsa-miR-101	CDC42
hsa-miR-101	UBE2G1
hsa-miR-101	UBE2D1
hsa-miR-101	SCYL3
hsa-miR-101	DUSP1
hsa-miR-101	EED
hsa-miR-101	WNK1
hsa-miR-101	AGGF1
hsa-miR-101	CEBPG
hsa-miR-101	CDV3
hsa-miR-101	PPP1R2
hsa-miR-101	PSMD12
hsa-miR-101	SCN8A
hsa-miR-101	MTMR2
hsa-miR-101	WWC3
hsa-miR-101	ID4
hsa-miR-101	PDS5B
hsa-miR-101	PAFAH1B1
hsa-miR-101	ARHGEF10
hsa-miR-101	TMEM168
hsa-miR-101	CHD1
hsa-miR-101	CUL4B
hsa-miR-101	HNRNPA0
hsa-miR-101	UBE2N
hsa-miR-101	PDCD6IP
hsa-miR-101	CMAS
hsa-miR-101	ZFHX3
hsa-miR-101	LARP4B
hsa-miR-101	DYRK1A
hsa-miR-101	TCF12
hsa-miR-101	HSF2
hsa-miR-101	KIAA0196
hsa-miR-101	KDELR2
hsa-miR-101	SLC30A5
hsa-miR-101	ARMCX2
hsa-miR-101	SSBP2
hsa-miR-101	ATF7IP
hsa-miR-101	CUX1
hsa-miR-101	TM9SF3
hsa-miR-101	TJP1
hsa-miR-101	STX6
hsa-miR-101	NDUFB5
hsa-miR-101	CDC27
hsa-miR-101	VLDLR
hsa-miR-101	TIMM17A
hsa-miR-101	RAB1A
hsa-miR-101	NRXN3
hsa-miR-101	CDC37L1
hsa-miR-101	ATP6V1H
hsa-miR-101	PANK3
hsa-miR-101	CDC7
hsa-miR-101	NSF
hsa-miR-101	IPO5
hsa-miR-101	USP25
hsa-miR-101	SUB1
hsa-miR-101	SLC25A46
hsa-miR-101	CDKN1A
hsa-miR-101	GNG12
hsa-miR-101	H2AFY
hsa-miR-101	PPP3R1
hsa-miR-101	SRP54
hsa-miR-101	NECAP1
hsa-miR-101	WWTR1
hsa-miR-101	PPID
hsa-miR-101	ACSL3
hsa-miR-101	PDHB
hsa-miR-101	SLC25A32
hsa-miR-101	SUZ12
hsa-miR-101	PKN2
hsa-miR-101	PHF20L1
hsa-miR-101	UAP1
hsa-miR-101	CCT8
hsa-miR-101	RBBP7
hsa-miR-101	PSMD10
hsa-miR-101	NAV2
hsa-miR-101	PPP1R8
hsa-miR-101	FAM53B
hsa-miR-101	TM2D3
hsa-miR-101	TGFBR3
hsa-miR-101	CGRRF1
hsa-miR-101	PSMD9
hsa-miR-101	AUH
hsa-miR-101	DOCK3
hsa-miR-101	SLC39A9
hsa-miR-101	ARHGAP1
hsa-miR-101	NETO2
hsa-miR-101	MBTPS2
hsa-miR-101	SPATS2L
hsa-miR-101	DIP2A
hsa-miR-101	CAB39
hsa-miR-101	TES
hsa-miR-101	GLRX5
hsa-miR-101	ETNK1
hsa-miR-101	STAU2
hsa-miR-101	TMEM126B
hsa-miR-101	PGRMC2
hsa-miR-101	GLS
hsa-miR-101	FRY
hsa-miR-101	ATP2C1
hsa-miR-101	TCEB1
hsa-miR-101	ZNF395
hsa-miR-101	IMPA1
hsa-miR-101	HN1
hsa-miR-101	ADAM22
hsa-miR-101	SH3GL2
hsa-miR-101	ZNHIT3
hsa-miR-101	USP53
hsa-miR-101	GPNMB
hsa-miR-101	MTOR
hsa-miR-101	AMD1
hsa-miR-101	TSPAN13
hsa-miR-101	CDS2
hsa-miR-101	RHOQ
hsa-miR-101	FHL1
hsa-miR-101	TAF9
hsa-miR-101	FASTKD3
hsa-miR-101	HEXB
hsa-miR-101	CXCR4
hsa-miR-101	RPGRIP1L
hsa-miR-101	CMTM6
hsa-miR-101	TMEM14A
hsa-miR-101	C10orf88
hsa-miR-101	GDI2
hsa-miR-101	GBAS
hsa-miR-101	ANKH
hsa-miR-101	ZNF330
hsa-miR-101	CRBN
hsa-miR-101	PPARA
hsa-miR-101	FEM1C
hsa-miR-101	ANKRD49
hsa-miR-101	SMC3
hsa-miR-101	SET
hsa-miR-101	UNG
hsa-miR-101	MRPL42
hsa-miR-101	KPNA1
hsa-miR-101	CTBP2
hsa-miR-101	REEP5
hsa-miR-101	METTL3
hsa-miR-101	TM9SF2
hsa-miR-101	OXCT1
hsa-miR-101	RABGEF1
hsa-miR-101	MPPE1
hsa-miR-101	INA
hsa-miR-101	ATP5B
hsa-miR-101	DLG3
hsa-miR-101	BRPF1
hsa-miR-101	IMMT
hsa-miR-101	PSPC1
hsa-miR-101	GTF3C3
hsa-miR-101	CRYZ
hsa-miR-101	DNAJA1
hsa-miR-101	C14orf2
hsa-miR-101	ZNF226
hsa-miR-101	MAD2L1BP
hsa-miR-130a	PFKFB3
hsa-miR-130a	MATR3
hsa-miR-130a	TCF12
hsa-miR-130a	COIL
hsa-miR-130a	SDC4
hsa-miR-130a	SCCPDH
hsa-miR-130a	BCCIP
hsa-miR-130a	SEC22B
hsa-miR-130a	SLC35E1
hsa-miR-130a	SASH1
hsa-miR-130a	FAM114A1
hsa-miR-130a	CDV3
hsa-miR-130a	OSBPL11
hsa-miR-130a	FNDC4
hsa-miR-130a	ZBTB11
hsa-miR-130a	GLRX5
hsa-miR-130a	MPPED2
hsa-miR-130a	STX6
hsa-miR-130a	PAM
hsa-miR-130a	TRIM36
hsa-miR-130a	TMEM135
hsa-miR-130a	MAP4K3
hsa-miR-130a	CEBPG
hsa-miR-130a	C11orf57
hsa-miR-130a	RABGEF1
hsa-miR-130a	FECH
hsa-miR-130a	PAICS
hsa-miR-130a	DYRK1A
hsa-miR-130a	HCCS
hsa-miR-130a	SUB1
hsa-miR-130a	OPA1
hsa-miR-130a	AFF3
hsa-miR-130a	NETO2
hsa-miR-130a	PDS5B
hsa-miR-130a	PRPF4
hsa-miR-130a	HYAL1
hsa-miR-130a	CEP350
hsa-miR-130a	FAM53B
hsa-miR-130a	COX5B
hsa-miR-130a	TSC1
hsa-miR-130a	GPN1
hsa-miR-130a	TNPO1
hsa-miR-130a	CDC42
hsa-miR-130a	CAND1
hsa-miR-130a	MYO10
hsa-miR-130a	GIT2
hsa-miR-130a	MAVS
hsa-miR-130a	UBR7
hsa-miR-130a	ARL8B
hsa-miR-130a	TRIM37
hsa-miR-130a	BRWD1
hsa-miR-130a	PLEKHB2
hsa-miR-130a	MTMR9
hsa-miR-130a	PPP1CB
hsa-miR-130a	MAML1
hsa-miR-130a	BAG4
hsa-miR-130a	FYCO1
hsa-miR-130a	UBE2D1
hsa-miR-130a	USP34
hsa-miR-130a	DNM1L
hsa-miR-130a	BCAT1
hsa-miR-130a	M6PR
hsa-miR-130a	BTRC
hsa-miR-130a	CUL3
hsa-miR-130a	SNAP91
hsa-miR-130a	RASA1
hsa-miR-130a	IGFBP5
hsa-miR-130a	LRRC20
hsa-miR-130a	OTUD3
hsa-miR-130a	PSMD9
hsa-miR-130a	KDM6B
hsa-miR-130a	UXS1
hsa-miR-130a	TXNRD1
hsa-miR-130a	HABP4
hsa-miR-130a	ROBO1
hsa-miR-130a	CDK19
hsa-miR-130a	RFX5
hsa-miR-130a	PARP1
hsa-miR-130a	HIVEP2
hsa-miR-130a	ATP5B
hsa-miR-130a	AGTPBP1
hsa-miR-130a	DHX15
hsa-miR-130a	MID1IP1
hsa-miR-130a	RCOR3
hsa-miR-130a	PTDSS1
hsa-miR-130a	NIPA2
hsa-miR-130a	ATP6V1B2
hsa-miR-130a	IPO5
hsa-miR-130a	MED17
hsa-miR-130a	MAP4K4
hsa-miR-130a	LARP4B
hsa-miR-130a	AP1G1
hsa-miR-130a	MBTPS2
hsa-miR-130a	FIG4
hsa-miR-130a	PDIA3
hsa-miR-130a	CAPRIN2
hsa-miR-130a	C5orf15
hsa-miR-130a	TUBGCP4
hsa-miR-130a	MFF
hsa-miR-130a	ARPC1A
hsa-miR-130a	FOXD1
hsa-miR-130a	VLDLR
hsa-miR-130a	PANK3
hsa-miR-130a	TXNDC9
hsa-miR-130a	PLSCR4
hsa-miR-130a	TOB2
hsa-miR-130a	WDR33
hsa-miR-130a	PTP4A1
hsa-miR-130a	TNFRSF21
hsa-miR-130a	RAN
hsa-miR-130a	CREB3L2
hsa-miR-130a	NDUFA4
hsa-miR-130a	TM2D3
hsa-miR-130a	DIP2A
hsa-miR-130a	EIF5A2
hsa-miR-130a	SECISBP2L
hsa-miR-130a	CYLD
hsa-miR-130a	PSMB5
hsa-miR-130a	SLC35E3
hsa-miR-130a	SLC25A12
hsa-miR-130a	SLC9A6
hsa-miR-130a	ADARB1
hsa-miR-130a	ARHGAP1
hsa-miR-130a	PDE4B
hsa-miR-130a	HSD17B11
hsa-miR-130a	ATP6V1C1
hsa-miR-130a	KPNA3
hsa-miR-130a	R3HDM1
hsa-miR-130a	DAD1
hsa-miR-130a	RNF128
hsa-miR-130a	USP25
hsa-miR-130a	CCDC6
hsa-miR-130a	SIVA1
hsa-miR-130a	SNX3
hsa-miR-130a	CASD1
hsa-miR-130a	WDFY3
hsa-miR-130a	GJA1
hsa-miR-130a	TNFRSF1B
hsa-miR-130a	IER3IP1
hsa-miR-130a	CBFB
hsa-miR-130a	RWDD1
hsa-miR-130a	AP1S1
hsa-miR-130a	PPP2CA
hsa-miR-130a	MAP4
hsa-miR-130a	MMD
hsa-miR-130a	FOXF1
hsa-miR-130a	WDR37
hsa-miR-130a	ANKRD46
hsa-miR-130a	STX12
hsa-miR-130a	HES1
hsa-miR-130a	IMPAD1
hsa-miR-130a	ZAK
hsa-miR-130a	MOCS2
hsa-miR-130a	2019-09-07
hsa-miR-130a	SYN2
hsa-miR-130a	SLC43A3
hsa-miR-130a	FNBP1
hsa-miR-130a	PFN2
hsa-miR-130a	NARS
hsa-miR-130a	RAB2A
hsa-miR-130a	SMAP1
hsa-miR-130a	RAB1A
hsa-miR-130a	RANBP6
hsa-miR-130a	ACSL3
hsa-miR-130a	ADAM9
hsa-miR-130a	VCPIP1
hsa-miR-130a	SEMA6D
hsa-miR-130a	NAV2
hsa-miR-130a	ADK
hsa-miR-130a	GOLT1B
hsa-miR-130a	STAU2
hsa-miR-130a	BAZ1A
hsa-miR-130a	TCF7L1
hsa-miR-130a	TNFRSF10B
hsa-miR-130a	NIPBL
hsa-miR-130a	EPS15
hsa-miR-130a	FOXF2
hsa-miR-130a	HSPA8
hsa-miR-130a	CHCHD3
hsa-miR-130a	ETNK1
hsa-miR-130a	ZDHHC17
hsa-miR-130a	HPRT1
hsa-miR-130a	CNOT7
hsa-miR-130a	NRBF2
hsa-miR-130a	TBK1
hsa-miR-130a	POP7
hsa-miR-130a	PPARA
hsa-miR-130a	TBPL1
hsa-miR-130a	SKP1
hsa-miR-130a	FAM98A
hsa-miR-130a	NAP1L2
hsa-miR-130a	NDUFB2
hsa-miR-130a	EPB41L3
hsa-miR-130a	CAB39
hsa-miR-130a	UBE2D2
hsa-miR-130a	DCUN1D4
hsa-miR-130a	UBC
hsa-miR-130a	CDH13
hsa-miR-130a	G3BP2
hsa-miR-130a	PPM1A
hsa-miR-130a	YIPF5
hsa-miR-130a	USP8
hsa-miR-130a	NBEA
hsa-miR-130a	PPP1R13L
hsa-miR-130a	FAM175B
hsa-miR-130a	YTHDF2
hsa-miR-130a	MTMR4
hsa-miR-130a	AKAP11
hsa-miR-130a	CCT6A
hsa-miR-130a	PAFAH1B1
hsa-miR-130a	WNK1
hsa-miR-130a	SLC2A1
hsa-miR-130a	ATG2B
hsa-miR-130a	NEDD4L
hsa-miR-130a	TIMM50
hsa-miR-130a	MAP2K1
hsa-miR-130a	TEAD1
hsa-miR-130a	SNX2
hsa-miR-130a	CCND2
hsa-miR-130a	SCARA3
hsa-miR-130a	SLC12A7
hsa-miR-130a	GABARAPL1
hsa-miR-130a	POLR1B
hsa-miR-130a	HNRNPUL1
hsa-miR-130a	BMPR2
hsa-miR-130a	SUZ12
hsa-miR-130a	TWISTNB
hsa-miR-130a	GCLM
hsa-miR-130a	QKI
hsa-miR-130a	ARFGEF1
hsa-miR-130a	TMEM183A
hsa-miR-130a	MAT2B
hsa-miR-130a	ING1
hsa-miR-130a	TSG101
hsa-miR-130a	ATF7IP
hsa-miR-130a	LEF1
hsa-miR-130a	EDN1
hsa-miR-130a	ADSS
hsa-miR-130a	PDLIM1
hsa-miR-130a	ITPKB
hsa-miR-130a	ZNF529
hsa-miR-130a	RAD23B
hsa-miR-130a	PSMD10
hsa-miR-130a	OCRL
hsa-miR-130a	REEP1
hsa-miR-130a	BBX
hsa-miR-130a	ZBTB20
hsa-miR-130a	PIGK
hsa-miR-130a	TES
hsa-miR-130a	CANX
hsa-miR-130a	STX7
hsa-miR-130a	NR3C2
hsa-miR-130a	PKIA
hsa-miR-130a	SLC25A32
hsa-miR-130a	EPS8
hsa-miR-130a	UBE2A
hsa-miR-130a	CDKN1A
hsa-miR-130a	ZCCHC24
hsa-miR-130a	STAT1
hsa-miR-130a	PPP1R12A
hsa-miR-130a	SRPRB
hsa-miR-130a	KDM2A
hsa-miR-130a	AUH
hsa-miR-130a	PGK1
hsa-miR-130a	NACC2
hsa-miR-130a	DOCK3
hsa-miR-130a	PLCL2
hsa-miR-130a	TAF4
hsa-miR-130a	CHD1
hsa-miR-130a	WTAP
hsa-miR-130a	SP1
hsa-miR-130a	FRY
hsa-miR-130a	CLTC
hsa-miR-130a	CGRRF1
hsa-miR-130a	GLS
hsa-miR-130a	NKTR
hsa-miR-130a	ATRN
hsa-miR-130a	PIK3CB
hsa-miR-130a	PROSC
hsa-miR-130a	RAB11A
hsa-miR-130a	RAI14
hsa-miR-130a	ERI2
hsa-miR-130a	TGFBR3
hsa-miR-130a	CPSF6
hsa-miR-130a	RGS1
hsa-miR-130a	H2AFY
hsa-miR-130a	SNRPC
hsa-miR-130a	PITRM1
hsa-miR-130a	TUBB3
hsa-miR-130a	CREBBP
hsa-miR-130a	COX5A
hsa-miR-130a	SLC7A5
hsa-miR-130a	CDC42EP4
hsa-miR-130a	MAPKAPK3
hsa-miR-130a	LRP2BP
hsa-miR-130a	ATP6V0B
hsa-miR-130a	ZFHX3
hsa-miR-130a	ITGA5
hsa-miR-130a	TOMM70A
hsa-miR-130a	NOTCH1
hsa-miR-130a	UBA52
hsa-miR-130a	SNAPC5
hsa-miR-130a	DPAGT1
hsa-miR-134	IGF1R
hsa-miR-134	SP110
hsa-miR-134	C6orf120
hsa-miR-134	CMTM6
hsa-miR-134	IRAK1
hsa-miR-134	ETNK1
hsa-miR-134	SP1
hsa-miR-134	PGRMC1
hsa-miR-134	DYRK1A
hsa-miR-134	REEP1
hsa-miR-134	OSBPL11
hsa-miR-134	MAP4K3
hsa-miR-134	PIP5K1B
hsa-miR-134	CSNK2A1
hsa-miR-134	CPSF6
hsa-miR-134	ABT1
hsa-miR-134	PPP1R12A
hsa-miR-134	ACOT7
hsa-miR-134	MED13L
hsa-miR-134	SMAD6
hsa-miR-134	UBL3
hsa-miR-134	YWHAZ
hsa-miR-134	CCND2
hsa-miR-134	BRWD1
hsa-miR-134	MRPL18
hsa-miR-134	RNMT
hsa-miR-134	TRIAP1
hsa-miR-134	PRR11
hsa-miR-134	CEBPG
hsa-miR-134	HMG20A
hsa-miR-134	CYB5B
hsa-miR-134	DHX29
hsa-miR-134	GTSE1
hsa-miR-134	MSH2
hsa-miR-134	SLC12A7
hsa-miR-134	MECOM
hsa-miR-134	KANK1
hsa-miR-134	SEC22B
hsa-miR-134	B4GALT6
hsa-miR-134	AP1G1
hsa-miR-134	EIF3J
hsa-miR-134	TBK1
hsa-miR-134	VCAN
hsa-miR-134	BCAT1
hsa-miR-134	SDCBP
hsa-miR-134	MFF
hsa-miR-134	EIF5A2
hsa-miR-134	EIF2S2
hsa-miR-134	SNX4
hsa-miR-134	MED13
hsa-miR-134	ARL8B
hsa-miR-134	PAK1
hsa-miR-134	RAN
hsa-miR-134	ZFHX3
hsa-miR-134	TGFBR3
hsa-miR-134	OXA1L
hsa-miR-134	KPNA3
hsa-miR-134	LRRC59
hsa-miR-134	SRSF6
hsa-miR-134	VDAC2
hsa-miR-134	DAZAP1
hsa-miR-134	MRPS28
hsa-miR-134	SSBP2
hsa-miR-134	TRIM27
hsa-miR-134	TXNL1
hsa-miR-134	MFN1
hsa-miR-134	WDR37
hsa-miR-134	PFKM
hsa-miR-134	NUP50
hsa-miR-134	PAFAH1B1
hsa-miR-134	STAT1
hsa-miR-134	ATXN7L3B
hsa-miR-134	NMD3
hsa-miR-134	LUC7L3
hsa-miR-134	ZFP36L2
hsa-miR-134	PARP12
hsa-miR-134	CAND1
hsa-miR-134	RCAN1
hsa-miR-134	MKNK2
hsa-miR-134	TRIM37
hsa-miR-134	ETF1
hsa-miR-134	FYCO1
hsa-miR-134	ANKRD46
hsa-miR-134	HMGCS1
hsa-miR-134	IKBKAP
hsa-miR-134	HPRT1
hsa-miR-134	UBE2N
hsa-miR-134	ARMCX2
hsa-miR-134	PEX19
hsa-miR-134	PDCD6IP
hsa-miR-134	PTP4A1
hsa-miR-134	IDH3A
hsa-miR-134	FAM69A
hsa-miR-134	C5orf22
hsa-miR-134	HIVEP2
hsa-miR-134	PTPN3
hsa-miR-134	NEK7
hsa-miR-134	RAD50
hsa-miR-134	MED21
hsa-miR-134	TJAP1
hsa-miR-134	WSB2
hsa-miR-134	C11orf58
hsa-miR-134	PSMB5
hsa-miR-134	PSEN2
hsa-miR-134	INA
hsa-miR-134	GAPDH
hsa-miR-134	YIPF5
hsa-miR-134	SLC25A5
hsa-miR-134	COX8A
hsa-miR-134	CNOT7
hsa-miR-134	PDIA3
hsa-miR-134	KDM2A
hsa-miR-134	ITGA6
hsa-miR-134	IFNAR2
hsa-miR-134	TRIM38
hsa-miR-134	LCMT2
hsa-miR-134	FAM50B
hsa-miR-134	LSM1
hsa-miR-134	MTMR2
hsa-miR-134	HMGN4
hsa-miR-134	PIGP
hsa-miR-134	CUTC
hsa-miR-134	DNAJC6
hsa-miR-134	CUL1
hsa-miR-134	PARP1
hsa-miR-134	SECISBP2L
hsa-miR-134	STAU2
hsa-miR-134	XRCC5
hsa-miR-134	TMOD1
hsa-miR-134	PGM3
hsa-miR-134	GNPAT
hsa-miR-134	AFF3
hsa-miR-134	TTC19
hsa-miR-134	C19orf53
hsa-miR-134	LYRM1
hsa-miR-134	MPHOSPH6
hsa-miR-134	COPS5
hsa-miR-134	MAP1LC3B
hsa-miR-134	NFU1
hsa-miR-148b	CBFB
hsa-miR-148b	STX12
hsa-miR-148b	ACSL3
hsa-miR-148b	SLC35E1
hsa-miR-148b	SDCBP
hsa-miR-148b	DYRK1A
hsa-miR-148b	2019-09-07
hsa-miR-148b	CCT6A
hsa-miR-148b	NRBF2
hsa-miR-148b	SECISBP2L
hsa-miR-148b	TMEM183A
hsa-miR-148b	DAD1
hsa-miR-148b	COX5B
hsa-miR-148b	TCF12
hsa-miR-148b	CREB3L2
hsa-miR-148b	PARP1
hsa-miR-148b	AP1G1
hsa-miR-148b	HPRT1
hsa-miR-148b	SCARA3
hsa-miR-148b	MFF
hsa-miR-148b	JAK1
hsa-miR-148b	NR3C2
hsa-miR-148b	NIPA2
hsa-miR-148b	SLC25A32
hsa-miR-148b	DHX15
hsa-miR-148b	ZFHX3
hsa-miR-148b	NAV2
hsa-miR-148b	CANX
hsa-miR-148b	2019-09-09
hsa-miR-148b	TOMM70A
hsa-miR-148b	PSMD14
hsa-miR-148b	RNF128
hsa-miR-148b	TNPO1
hsa-miR-148b	PGRMC1
hsa-miR-148b	OSBPL11
hsa-miR-148b	VCPIP1
hsa-miR-148b	SMARCC2
hsa-miR-148b	HCCS
hsa-miR-148b	LRP2BP
hsa-miR-148b	CEP350
hsa-miR-148b	CCND2
hsa-miR-148b	SLC12A7
hsa-miR-148b	WTAP
hsa-miR-148b	DCUN1D4
hsa-miR-148b	TERF2IP
hsa-miR-148b	PAFAH1B1
hsa-miR-148b	KDM6B
hsa-miR-148b	PFN2
hsa-miR-148b	ARL8B
hsa-miR-148b	IPO5
hsa-miR-148b	USP34
hsa-miR-148b	EPS15
hsa-miR-148b	CHD1
hsa-miR-148b	STX7
hsa-miR-148b	SCAF11
hsa-miR-148b	AMD1
hsa-miR-148b	PBXIP1
hsa-miR-148b	PITRM1
hsa-miR-148b	G3BP2
hsa-miR-148b	HSD17B11
hsa-miR-148b	PPP1R13L
hsa-miR-148b	PPP2CA
hsa-miR-148b	FNDC4
hsa-miR-148b	CAPRIN2
hsa-miR-148b	TNFRSF21
hsa-miR-148b	HSPA8
hsa-miR-148b	TIMM50
hsa-miR-148b	STAT1
hsa-miR-148b	PLEKHB2
hsa-miR-148b	FAM98A
hsa-miR-148b	NPEPPS
hsa-miR-148b	CAND1
hsa-miR-148b	SLC2A1
hsa-miR-148b	PDS5B
hsa-miR-148b	SNRK
hsa-miR-148b	CEBPG
hsa-miR-148b	CNOT7
hsa-miR-148b	H2AFY
hsa-miR-148b	TES
hsa-miR-148b	MMD
hsa-miR-148b	RAI14
hsa-miR-148b	PLCL2
hsa-miR-148b	OPA1
hsa-miR-148b	MAP2K1
hsa-miR-148b	AKAP11
hsa-miR-148b	EPB41L3
hsa-miR-148b	HIVEP2
hsa-miR-148b	TRIM37
hsa-miR-148b	QKI
hsa-miR-148b	VLDLR
hsa-miR-148b	TSG101
hsa-miR-148b	HES1
hsa-miR-148b	MAP4
hsa-miR-148b	HNRNPUL1
hsa-miR-148b	NKTR
hsa-miR-148b	YTHDF2
hsa-miR-148b	PPP1R12A
hsa-miR-148b	CDK13
hsa-miR-148b	FOXF1
hsa-miR-148b	PDLIM1
hsa-miR-148b	GOLT1B
hsa-miR-148b	TAF4
hsa-miR-148b	NIPBL
hsa-miR-148b	TUBGCP4
hsa-miR-148b	ARFGEF1
hsa-miR-148b	PDIA3
hsa-miR-148b	RASSF8
hsa-miR-148b	ADK
hsa-miR-148b	UBE2D1
hsa-miR-148b	UXS1
hsa-miR-148b	UBE2D2
hsa-miR-148b	MTMR9
hsa-miR-148b	AGTPBP1
hsa-miR-148b	ETNK1
hsa-miR-148b	PDE4B
hsa-miR-148b	SMARCC1
hsa-miR-148b	CASD1
hsa-miR-148b	BCCIP
hsa-miR-148b	RCOR3
hsa-miR-148b	SNAP91
hsa-miR-148b	CDK19
hsa-miR-148b	MTMR4
hsa-miR-148b	ARF1
hsa-miR-148b	GPN1
hsa-miR-148b	ROBO1
hsa-miR-148b	ABL1
hsa-miR-148b	FOXF2
hsa-miR-148b	PSMD9
hsa-miR-148b	TEAD1
hsa-miR-148b	RALGAPB
hsa-miR-148b	CHCHD3
hsa-miR-148b	CCDC6
hsa-miR-148b	FAM175B
hsa-miR-148b	STX6
hsa-miR-148b	SNX2
hsa-miR-148b	SLC7A5
hsa-miR-148b	GDI2
hsa-miR-148b	TMEM135
hsa-miR-148b	PKIA
hsa-miR-148b	SKP1
hsa-miR-148b	CAB39
hsa-miR-148b	TNFRSF1B
hsa-miR-148b	MPPED2
hsa-miR-148b	ZDHHC17
hsa-miR-148b	CLASP2
hsa-miR-148b	MAP4K4
hsa-miR-148b	LARP4B
hsa-miR-148b	IGFBP5
hsa-miR-148b	FRY
hsa-miR-148b	TXNRD1
hsa-miR-148b	ITGA5
hsa-miR-148b	GLRX5
hsa-miR-148b	SP1
hsa-miR-148b	PPP1CB
hsa-miR-148b	CCT2
hsa-miR-148b	TBP
hsa-miR-148b	PDCD6IP
hsa-miR-148b	TNS3
hsa-miR-148b	METTL13
hsa-miR-148b	EMP1
hsa-miR-148b	PRR11
hsa-miR-148b	AKTIP
hsa-miR-148b	SLC22A3
hsa-miR-148b	PDHB
hsa-miR-148b	TIMM17A
hsa-miR-148b	TJP1
hsa-miR-148b	ATRNL1
hsa-miR-148b	HSPA14
hsa-miR-148b	VTI1B
hsa-miR-148b	C6orf62
hsa-miR-148b	PIP4K2C
hsa-miR-148b	NDUFS4
hsa-miR-148b	UCHL5
hsa-miR-148b	HUWE1
hsa-miR-148b	ARMCX2
hsa-miR-148b	AGGF1
hsa-miR-148b	RTN3
hsa-miR-148b	DLG3
hsa-miR-148b	MITF
hsa-miR-148b	SET
hsa-miR-148b	TMEM14A
hsa-miR-148b	NOLC1
hsa-miR-148b	DECR1
hsa-miR-148b	NOP56
hsa-miR-148b	VPS45
hsa-miR-148b	PNMA1
hsa-miR-148b	KPNA1
hsa-miR-148b	C12orf4
hsa-miR-148b	LZTFL1
hsa-miR-148b	TPM1
hsa-miR-148b	ATP2A2
hsa-miR-148b	B4GALT6
hsa-miR-148b	UQCRQ
hsa-miR-148b	TASP1
hsa-miR-148b	UBE2V2
hsa-miR-148b	DUSP1
hsa-miR-148b	TAF9
hsa-miR-148b	NECAP1
hsa-miR-148b	GBP1
hsa-miR-148b	BCL7B
hsa-miR-148b	SNX10
hsa-miR-148b	RNF111
hsa-miR-148b	SMC3
hsa-miR-148b	PHF20L1
hsa-miR-148b	LIMK2
hsa-miR-148b	PMS1
hsa-miR-148b	MAPK9
hsa-miR-148b	SYNJ1
hsa-miR-148b	UBA52
hsa-miR-148b	BRPF1
hsa-miR-148b	PSMB2
hsa-miR-148b	SELPLG
hsa-miR-148b	C1orf123
hsa-miR-148b	EZR
hsa-miR-148b	RAB3B
hsa-miR-148b	ACP1
hsa-miR-148b	LETMD1
hsa-miR-148b	COLEC12
hsa-miR-148b	C14orf2
hsa-miR-148b	STS
hsa-miR-148b	SEC22A
hsa-miR-148b	UQCRFS1
hsa-miR-148b	NOTCH2NL
hsa-miR-148b	TUBG1
hsa-miR-148b	MRPL9
hsa-miR-148b	ANKRD26
hsa-miR-148b	AHI1
hsa-miR-148b	DUS4L
hsa-miR-148b	COX7B
hsa-miR-148b	KLHL12
hsa-miR-148b	ORAI3
hsa-miR-148b	HLA-DQB1
hsa-miR-148b	MRTO4
hsa-miR-148b	BPGM
hsa-miR-148b	DYNC2H1
hsa-miR-148b	SCRN3
hsa-miR-148b	CLUAP1
hsa-miR-148b	ACACB
hsa-miR-148b	TMEM177
hsa-miR-15a	FKBP1B
hsa-miR-15a	PTMA
hsa-miR-15a	LTA4H
hsa-miR-15a	CCDC6
hsa-miR-15a	SLC25A12
hsa-miR-15a	UBN1
hsa-miR-15a	C5orf22
hsa-miR-15a	CDKN1A
hsa-miR-15a	SEH1L
hsa-miR-15a	CDC7
hsa-miR-15a	MBTPS2
hsa-miR-15a	SCYL3
hsa-miR-15a	HAUS2
hsa-miR-15a	PTP4A1
hsa-miR-15a	ANKRD36
hsa-miR-15a	RALGAPB
hsa-miR-15a	NOTCH2
hsa-miR-15a	PRDX3
hsa-miR-15a	CSRNP2
hsa-miR-15a	MBD1
hsa-miR-15a	EIF2S2
hsa-miR-15a	CBR3
hsa-miR-15a	RASSF8
hsa-miR-15a	ATP6V1C1
hsa-miR-15a	CDS2
hsa-miR-15a	CPSF6
hsa-miR-15a	FAM98A
hsa-miR-15a	ZBTB20
hsa-miR-15a	CTDSP2
hsa-miR-15a	MITF
hsa-miR-15a	PSMD9
hsa-miR-15a	ATOX1
hsa-miR-15a	RRAGA
hsa-miR-15a	THAP10
hsa-miR-15a	ARFGEF2
hsa-miR-15a	RTN3
hsa-miR-15a	FEM1C
hsa-miR-15a	ATG5
hsa-miR-15a	SUZ12
hsa-miR-15a	CXorf40A
hsa-miR-15a	UNC5B
hsa-miR-15a	CUL2
hsa-miR-15a	ORC3
hsa-miR-15a	HARS2
hsa-miR-15a	MAP2K1
hsa-miR-15a	NAPG
hsa-miR-15a	GPN3
hsa-miR-15a	BACE1
hsa-miR-15a	PKN2
hsa-miR-15a	PTPN3
hsa-miR-15a	IGF1R
hsa-miR-15a	BTN3A3
hsa-miR-15a	APOO
hsa-miR-15a	BCCIP
hsa-miR-15a	SNAP25
hsa-miR-15a	DNAJA1
hsa-miR-15a	CCND2
hsa-miR-15a	RAD23B
hsa-miR-15a	SMAP1
hsa-miR-15a	DPAGT1
hsa-miR-15a	PAFAH1B1
hsa-miR-15a	TUSC3
hsa-miR-15a	MYO10
hsa-miR-15a	SEMA6D
hsa-miR-15a	KANK1
hsa-miR-15a	CFLAR
hsa-miR-15a	PPP6C
hsa-miR-15a	AGGF1
hsa-miR-15a	FASTKD2
hsa-miR-15a	KPNA3
hsa-miR-15a	REEP1
hsa-miR-15a	SAMD4A
hsa-miR-15a	CHM
hsa-miR-15a	SAP130
hsa-miR-15a	PFN2
hsa-miR-15a	ZFHX3
hsa-miR-15a	UQCRC2
hsa-miR-15a	TCERG1
hsa-miR-15a	YWHAE
hsa-miR-15a	RAB1A
hsa-miR-15a	WBP11
hsa-miR-15a	DECR1
hsa-miR-15a	DYNC1I1
hsa-miR-15a	SLC9A6
hsa-miR-15a	TEAD1
hsa-miR-15a	KDM5A
hsa-miR-15a	UTP11L
hsa-miR-15a	G3BP2
hsa-miR-15a	CLCN4
hsa-miR-15a	TUBB
hsa-miR-15a	RNMT
hsa-miR-15a	PLSCR4
hsa-miR-15a	SNRK
hsa-miR-15a	ATXN7L3B
hsa-miR-15a	NUP50
hsa-miR-15a	ANKRD46
hsa-miR-15a	BCAT1
hsa-miR-15a	WDR37
hsa-miR-15a	RBM12
hsa-miR-15a	KLHDC2
hsa-miR-15a	OTUD3
hsa-miR-15a	PDCD6IP
hsa-miR-15a	CUL3
hsa-miR-15a	ANAPC13
hsa-miR-15a	PLEKHB2
hsa-miR-15a	PPM1A
hsa-miR-15a	RANBP6
hsa-miR-15a	MTMR9
hsa-miR-15a	FGFR1
hsa-miR-15a	NECAP1
hsa-miR-15a	CLTC
hsa-miR-15a	CXCL10
hsa-miR-15a	TAF7
hsa-miR-15a	UBXN2B
hsa-miR-15a	SMARCC2
hsa-miR-15a	CREG1
hsa-miR-15a	PPP3CB
hsa-miR-15a	PCDH7
hsa-miR-15a	NRN1
hsa-miR-15a	PAM
hsa-miR-15a	SH3GL2
hsa-miR-15a	TGFBR3
hsa-miR-15a	CPD
hsa-miR-15a	AASDHPPT
hsa-miR-15a	SORT1
hsa-miR-15a	RPP30
hsa-miR-15a	PSMB5
hsa-miR-15a	SCN8A
hsa-miR-15a	TARBP1
hsa-miR-15a	IARS
hsa-miR-15a	GLS2
hsa-miR-15a	SEC61A2
hsa-miR-15a	PCYOX1L
hsa-miR-15a	PPP2CA
hsa-miR-15a	CEP350
hsa-miR-15a	COPS2
hsa-miR-15a	ARHGEF10
hsa-miR-15a	CBFB
hsa-miR-15a	TRIM36
hsa-miR-15a	SNX4
hsa-miR-15a	DIEXF
hsa-miR-15a	BTRC
hsa-miR-15a	ZBTB11
hsa-miR-15a	SLC39A9
hsa-miR-15a	CAMSAP1
hsa-miR-15a	WSB2
hsa-miR-15a	GOT2
hsa-miR-15a	ADARB1
hsa-miR-15a	TRIP10
hsa-miR-15a	SRPRB
hsa-miR-15a	CYLD
hsa-miR-15a	CUX1
hsa-miR-15a	SP1
hsa-miR-15a	TMEM168
hsa-miR-15a	USP25
hsa-miR-15a	2019-09-09
hsa-miR-15a	GALC
hsa-miR-15a	UNG
hsa-miR-15a	PRR3
hsa-miR-15a	TWISTNB
hsa-miR-15a	ATP5G3
hsa-miR-15a	AUH
hsa-miR-15a	VAMP4
hsa-miR-15a	ARMC8
hsa-miR-15a	HSPA8
hsa-miR-15a	GOLT1B
hsa-miR-15a	CAB39
hsa-miR-15a	AMD1
hsa-miR-15a	ACSL3
hsa-miR-15a	ZFP36L2
hsa-miR-15a	TBP
hsa-miR-15a	LAMTOR3
hsa-miR-15a	TMEM33
hsa-miR-15a	TBC1D19
hsa-miR-15a	YARS2
hsa-miR-15a	CYB5B
hsa-miR-15a	PID1
hsa-miR-15a	SLCO3A1
hsa-miR-15a	TMEM183A
hsa-miR-15a	METTL13
hsa-miR-15a	ANO3
hsa-miR-15a	MPPED2
hsa-miR-15a	M6PR
hsa-miR-15a	ZAK
hsa-miR-15a	KPNA1
hsa-miR-15a	ARMCX2
hsa-miR-15a	MMD
hsa-miR-15a	TASP1
hsa-miR-15a	EPS15
hsa-miR-15a	CDK19
hsa-miR-15a	FRY
hsa-miR-15a	ORC4
hsa-miR-15a	CDC37L1
hsa-miR-15a	RCOR3
hsa-miR-15a	PROSC
hsa-miR-15a	FOXF1
hsa-miR-15a	DYNLT3
hsa-miR-15a	CMTM6
hsa-miR-15a	LUC7L3
hsa-miR-15a	PSEN2
hsa-miR-15a	ATP6V1B2
hsa-miR-15a	BAG4
hsa-miR-15a	GNG12
hsa-miR-15a	EIF5A2
hsa-miR-15a	GIT2
hsa-miR-15a	WWC1
hsa-miR-15a	SYNJ1
hsa-miR-15a	C11orf73
hsa-miR-15a	EXT2
hsa-miR-15a	OCRL
hsa-miR-15a	BFAR
hsa-miR-15a	SNRPB2
hsa-miR-15a	SNAPC5
hsa-miR-15a	NARS
hsa-miR-15a	DNM1L
hsa-miR-15a	CHD1
hsa-miR-15a	GBAS
hsa-miR-15a	FOXO1
hsa-miR-15a	AKAP11
hsa-miR-15a	AGK
hsa-miR-15a	CDC42EP2
hsa-miR-15a	HADH
hsa-miR-15a	ETNK1
hsa-miR-15a	ID4
hsa-miR-15a	PPIH
hsa-miR-15a	HLA-E
hsa-miR-15a	PRPS2
hsa-miR-15a	RAD50
hsa-miR-15a	TOB2
hsa-miR-15a	RNF111
hsa-miR-15a	PARP12
hsa-miR-15a	GDI2
hsa-miR-15a	TRAPPC4
hsa-miR-15a	HIPK2
hsa-miR-15a	RAN
hsa-miR-15a	HMGCS1
hsa-miR-15a	ABCA5
hsa-miR-15a	MLF1
hsa-miR-15a	PGRMC2
hsa-miR-15a	PDIA6
hsa-miR-15a	KARS
hsa-miR-15a	CANX
hsa-miR-15a	EIF2B2
hsa-miR-15a	MFN1
hsa-miR-15a	FHL2
hsa-miR-15a	UBE2E3
hsa-miR-15a	JUND
hsa-miR-15a	TMEM135
hsa-miR-15a	DYRK1A
hsa-miR-15a	EED
hsa-miR-15a	NMD3
hsa-miR-15a	PDCD10
hsa-miR-15a	GABARAPL1
hsa-miR-15a	ARHGAP32
hsa-miR-15a	PIP5K1B
hsa-miR-15a	PEX19
hsa-miR-15a	DNAJC10
hsa-miR-15a	HSP90AB1
hsa-miR-15a	MTCH2
hsa-miR-15a	FEZ2
hsa-miR-15a	ACOT7
hsa-miR-15a	PIP4K2C
hsa-miR-15a	DDHD2
hsa-miR-15a	DLD
hsa-miR-15a	FECH
hsa-miR-15a	TCF12
hsa-miR-15a	GLRX
hsa-miR-15a	TNPO1
hsa-miR-15a	UBE2V2
hsa-miR-15a	TBC1D9
hsa-miR-15a	NARF
hsa-miR-15a	USP53
hsa-miR-15a	TLK1
hsa-miR-15a	NSF
hsa-miR-15a	KIF5B
hsa-miR-15a	PPT1
hsa-miR-15a	TJP1
hsa-miR-15a	EXOSC9
hsa-miR-15a	TBPL1
hsa-miR-15a	MICB
hsa-miR-15a	CCT2
hsa-miR-15a	VPS33B
hsa-miR-15a	IDH3A
hsa-miR-15a	MAP4
hsa-miR-15a	BRWD1
hsa-miR-15a	QKI
hsa-miR-15a	MED13
hsa-miR-15a	MTMR4
hsa-miR-15a	POLR3F
hsa-miR-15a	AP1S2
hsa-miR-15a	RNF128
hsa-miR-15a	DENR
hsa-miR-15a	SNRPC
hsa-miR-15a	CDC27
hsa-miR-15a	ARMCX1
hsa-miR-15a	SRP72
hsa-miR-15a	TMEM14A
hsa-miR-15a	CXorf40B
hsa-miR-15a	TMEM70
hsa-miR-15a	SDCBP
hsa-miR-15a	CDV3
hsa-miR-15a	VTI1B
hsa-miR-15a	PCMT1
hsa-miR-15a	ADSS
hsa-miR-15a	MSH2
hsa-miR-15a	ECHDC1
hsa-miR-15a	TRIM37
hsa-miR-15a	UBL3
hsa-miR-15a	TBL1X
hsa-miR-15a	TM9SF2
hsa-miR-15a	SOX9
hsa-miR-15a	NAE1
hsa-miR-15a	PPP1R2
hsa-miR-15a	MED7
hsa-miR-15a	C12orf4
hsa-miR-15a	DCUN1D4
hsa-miR-15a	MAPK9
hsa-miR-15a	CDC42
hsa-miR-15a	TSC1
hsa-miR-15a	ZDHHC17
hsa-miR-15a	PMS1
hsa-miR-15a	ATP6V1A
hsa-miR-15a	AP1G1
hsa-miR-15a	ATRNL1
hsa-miR-15a	2019-09-06
hsa-miR-15a	GCLM
hsa-miR-15a	PGD
hsa-miR-15a	PRR11
hsa-miR-15a	DNAJA4
hsa-miR-15a	GTF3C3
hsa-miR-15a	FAM69A
hsa-miR-15a	LRP10
hsa-miR-15a	VPS45
hsa-miR-15a	SLC7A5
hsa-miR-15a	CASD1
hsa-miR-15a	DDX10
hsa-miR-15a	MRPL40
hsa-miR-15a	SAFB2
hsa-miR-15a	DOPEY1
hsa-miR-15a	RNF7
hsa-miR-15a	KIAA0930
hsa-miR-15a	CHD4
hsa-miR-15a	CAMK4
hsa-miR-15a	C4orf27
hsa-miR-15a	SEC63
hsa-miR-15a	ORAI2
hsa-miR-15a	PHLPP1
hsa-miR-15a	UQCR10
hsa-miR-15a	RAD51C
hsa-miR-15a	PSMA1
hsa-miR-15a	C2orf47
hsa-miR-15a	PHTF1
hsa-miR-181c	SLC1A1
hsa-miR-181c	SP1
hsa-miR-181c	TXNRD1
hsa-miR-181c	CSNK2A2
hsa-miR-181c	CHCHD7
hsa-miR-181c	MYH10
hsa-miR-181c	ARMCX2
hsa-miR-181c	USP25
hsa-miR-181c	HIPK2
hsa-miR-181c	ATP2A2
hsa-miR-181c	YWHAZ
hsa-miR-181c	OXCT1
hsa-miR-181c	NOTCH2
hsa-miR-181c	WNK1
hsa-miR-181c	SMARCC2
hsa-miR-181c	PPFIA1
hsa-miR-181c	RCOR3
hsa-miR-181c	ZFHX3
hsa-miR-181c	ADARB1
hsa-miR-181c	MAP4K4
hsa-miR-181c	TNS3
hsa-miR-181c	ATP8B1
hsa-miR-181c	SLC2A1
hsa-miR-181c	USP53
hsa-miR-181c	POLR3F
hsa-miR-181c	YTHDF2
hsa-miR-181c	QKI
hsa-miR-181c	ADD3
hsa-miR-181c	PPCS
hsa-miR-181c	REEP1
hsa-miR-181c	IGF2BP2
hsa-miR-181c	SNAP25
hsa-miR-181c	PPP3R1
hsa-miR-181c	VBP1
hsa-miR-181c	SLC9A6
hsa-miR-181c	GHITM
hsa-miR-181c	SAMD4A
hsa-miR-181c	UNC5B
hsa-miR-181c	PRDX3
hsa-miR-181c	MITF
hsa-miR-181c	SLC35E1
hsa-miR-181c	SS18L2
hsa-miR-181c	MYO1C
hsa-miR-181c	SCN8A
hsa-miR-181c	CAMSAP1
hsa-miR-181c	LDHA
hsa-miR-181c	CAB39
hsa-miR-181c	PDK3
hsa-miR-181c	RAN
hsa-miR-181c	TM9SF3
hsa-miR-181c	RNF103
hsa-miR-181c	PANK3
hsa-miR-181c	TM9SF4
hsa-miR-181c	NUP50
hsa-miR-181c	PAFAH1B1
hsa-miR-181c	CXCL2
hsa-miR-181c	ETNK1
hsa-miR-181c	PDIA6
hsa-miR-181c	GGCT
hsa-miR-181c	PAM
hsa-miR-181c	PRKCE
hsa-miR-181c	TBP
hsa-miR-181c	MATR3
hsa-miR-181c	ARMC8
hsa-miR-181c	SLC25A4
hsa-miR-181c	CAND1
hsa-miR-181c	SMAP1
hsa-miR-181c	TXNDC15
hsa-miR-181c	CDS2
hsa-miR-181c	DMXL2
hsa-miR-181c	GLI2
hsa-miR-181c	PDS5B
hsa-miR-181c	NACC2
hsa-miR-181c	BAG4
hsa-miR-181c	PLEKHB2
hsa-miR-181c	RNMT
hsa-miR-181c	CPSF6
hsa-miR-181c	TGFBR3
hsa-miR-181c	G3BP2
hsa-miR-181c	STAT1
hsa-miR-181c	BTRC
hsa-miR-181c	TBC1D9
hsa-miR-181c	RANBP6
hsa-miR-181c	TMEM135
hsa-miR-181c	CPD
hsa-miR-181c	PKN2
hsa-miR-181c	ZNF415
hsa-miR-181c	ARFGEF2
hsa-miR-181c	WASF1
hsa-miR-181c	KPNA1
hsa-miR-181c	SUCLA2
hsa-miR-181c	AHNAK
hsa-miR-181c	ZFP36L2
hsa-miR-181c	TUSC3
hsa-miR-181c	AP1G1
hsa-miR-181c	CCDC6
hsa-miR-181c	DHX15
hsa-miR-181c	WDR37
hsa-miR-181c	DNAJA4
hsa-miR-181c	VCAM1
hsa-miR-181c	USP8
hsa-miR-181c	TOPBP1
hsa-miR-181c	TBL1X
hsa-miR-181c	FAM175B
hsa-miR-181c	TUBB
hsa-miR-181c	ADK
hsa-miR-181c	CYLD
hsa-miR-181c	TEAD1
hsa-miR-181c	AGGF1
hsa-miR-181c	DIP2A
hsa-miR-181c	MRPS35
hsa-miR-181c	PRSS16
hsa-miR-181c	CREBBP
hsa-miR-181c	DLD
hsa-miR-181c	C10orf88
hsa-miR-181c	TSG101
hsa-miR-181c	KLHL24
hsa-miR-181c	DCUN1D4
hsa-miR-181c	LPP
hsa-miR-181c	REEP5
hsa-miR-181c	VCAN
hsa-miR-181c	MEAF6
hsa-miR-181c	AGTPBP1
hsa-miR-181c	GOT2
hsa-miR-181c	PPARA
hsa-miR-181c	ACSL3
hsa-miR-181c	KDM5A
hsa-miR-181c	WDFY3
hsa-miR-181c	GLS
hsa-miR-181c	IPO5
hsa-miR-181c	MTMR9
hsa-miR-181c	RPL15
hsa-miR-181c	MKNK2
hsa-miR-181c	NPEPPS
hsa-miR-181c	GTSE1
hsa-miR-181c	C5orf15
hsa-miR-181c	LRRFIP1
hsa-miR-181c	BBX
hsa-miR-181c	SDCBP
hsa-miR-181c	TCERG1
hsa-miR-181c	ZNF23
hsa-miR-181c	PACS2
hsa-miR-181c	PPP3CB
hsa-miR-181c	PDCD10
hsa-miR-181c	EPHA5
hsa-miR-181c	PPP1CB
hsa-miR-181c	RAB11A
hsa-miR-181c	ETF1
hsa-miR-181c	NDUFB5
hsa-miR-181c	TNPO1
hsa-miR-181c	EPS8
hsa-miR-181c	STX12
hsa-miR-181c	DHX57
hsa-miR-181c	PPP6C
hsa-miR-181c	SMARCC1
hsa-miR-181c	TBPL1
hsa-miR-181c	MAP2K1
hsa-miR-181c	RNF4
hsa-miR-181c	EPS15
hsa-miR-181c	TWISTNB
hsa-miR-181c	ZIC1
hsa-miR-181c	EPB41L3
hsa-miR-181c	DDIT4
hsa-miR-181c	SEL1L
hsa-miR-181c	BMPR2
hsa-miR-181c	ARPC1A
hsa-miR-181c	MRPS14
hsa-miR-181c	WTAP
hsa-miR-181c	CHD1
hsa-miR-181c	ATG5
hsa-miR-181c	ID4
hsa-miR-181c	BEX4
hsa-miR-181c	EED
hsa-miR-181c	BRWD1
hsa-miR-181c	TMEM50A
hsa-miR-181c	INPP5A
hsa-miR-181c	GFM1
hsa-miR-181c	WDR33
hsa-miR-181c	PEX19
hsa-miR-181c	GFPT1
hsa-miR-181c	PHF20L1
hsa-miR-181c	UBL3
hsa-miR-181c	PGRMC2
hsa-miR-181c	TNFRSF10B
hsa-miR-181c	TNS1
hsa-miR-181c	RAI14
hsa-miR-181c	DOPEY1
hsa-miR-181c	TES
hsa-miR-181c	AP3M2
hsa-miR-181c	RALGAPB
hsa-miR-181c	MBTPS2
hsa-miR-181c	VPS41
hsa-miR-181c	WSB2
hsa-miR-181c	RBBP7
hsa-miR-181c	KANK1
hsa-miR-181c	LAPTM4B
hsa-miR-181c	POLR2K
hsa-miR-181c	C6orf62
hsa-miR-181c	VPS33B
hsa-miR-181c	MAEA
hsa-miR-181c	SUZ12
hsa-miR-181c	FAM3C
hsa-miR-181c	EGR1
hsa-miR-181c	ARIH1
hsa-miR-181c	MGEA5
hsa-miR-181c	KLF15
hsa-miR-181c	CAPRIN2
hsa-miR-181c	NIPBL
hsa-miR-181c	ZNF160
hsa-miR-181c	SEMA4C
hsa-miR-181c	SLC16A6
hsa-miR-181c	PCNP
hsa-miR-181c	NEK7
hsa-miR-181c	EIF2AK1
hsa-miR-181c	PNMA1
hsa-miR-181c	CCDC25
hsa-miR-181c	RAD23B
hsa-miR-181c	GOLT1B
hsa-miR-181c	ATG2B
hsa-miR-181c	COPS2
hsa-miR-181c	ADAM9
hsa-miR-181c	MRPL42
hsa-miR-181c	C20orf24
hsa-miR-181c	VCPIP1
hsa-miR-181c	RIOK3
hsa-miR-181c	ANKMY2
hsa-miR-181c	TMEM14A
hsa-miR-181c	SEC63
hsa-miR-181c	CMAS
hsa-miR-181c	GOT1
hsa-miR-181c	BCL6
hsa-miR-181c	MBD1
hsa-miR-181c	HSP90AB1
hsa-miR-181c	C1orf50
hsa-miR-181c	CISH
hsa-miR-181c	UBXN8
hsa-miR-181c	OSBPL11
hsa-miR-181c	CBR1
hsa-miR-181c	AASDHPPT
hsa-miR-181c	MSH2
hsa-miR-181c	ZC3HAV1
hsa-miR-181c	KHDRBS1
hsa-miR-181c	CEBPG
hsa-miR-181c	DDX46
hsa-miR-181c	PARP2
hsa-miR-181c	SLC39A9
hsa-miR-181c	RASA1
hsa-miR-181c	ME2
hsa-miR-181c	GRPEL1
[truncated: 1,888 more rows]
