# Supplementary material for: Systematic Characterization of Circular RNA-Associated CeRNA Network Identified Novel circRNA Biomarkers in Alzheimer's Disease
Source: Front Bioeng Biotechnol. 2019 Sep 11;7:222. doi: 10.3389/fbioe.2019.00222 (PMC6749152; doi:10.3389/fbioe.2019.00222)
Supplement: Supplementary File 4 — The circRNA KIAA1586-associated ceRNAs. [file Table_4.XLSX]

## Sheet: Sheet1
miR	circRNA	circ_ID	mRNA	gene_ID
hsa-miR-101	KIAA1586	57691	TNPO1	3842
hsa-miR-101	KIAA1586	57691	SEMA6D	80031
hsa-miR-101	KIAA1586	57691	GRSF1	2926
hsa-miR-101	KIAA1586	57691	WSB2	55884
hsa-miR-101	KIAA1586	57691	AASDHPPT	60496
hsa-miR-101	KIAA1586	57691	NAPG	8774
hsa-miR-101	KIAA1586	57691	MAD2L1	4085
hsa-miR-101	KIAA1586	57691	NOLC1	9221
hsa-miR-101	KIAA1586	57691	SASH1	23328
hsa-miR-101	KIAA1586	57691	SCG2	7857
hsa-miR-101	KIAA1586	57691	EDN1	1906
hsa-miR-101	KIAA1586	57691	RNF128	79589
hsa-miR-101	KIAA1586	57691	UBE2E3	10477
hsa-miR-101	KIAA1586	57691	MMD	23531
hsa-miR-101	KIAA1586	57691	BCAS2	10286
hsa-miR-101	KIAA1586	57691	OTUD3	23252
hsa-miR-101	KIAA1586	57691	PPP1R12A	4659
hsa-miR-101	KIAA1586	57691	GBE1	2632
hsa-miR-101	KIAA1586	57691	HSPH1	10808
hsa-miR-101	KIAA1586	57691	MYO9A	4649
hsa-miR-101	KIAA1586	57691	UBE2D2	7322
hsa-miR-101	KIAA1586	57691	FGFR3	2261
hsa-miR-101	KIAA1586	57691	PLA2G4A	5321
hsa-miR-101	KIAA1586	57691	SYNJ1	8867
hsa-miR-101	KIAA1586	57691	PIGK	10026
hsa-miR-101	KIAA1586	57691	EPHA5	2044
hsa-miR-101	KIAA1586	57691	MED13	9969
hsa-miR-101	KIAA1586	57691	PCDH7	5099
hsa-miR-101	KIAA1586	57691	UBE2A	7319
hsa-miR-101	KIAA1586	57691	RAD51C	5889
hsa-miR-101	KIAA1586	57691	VPS35	55737
hsa-miR-101	KIAA1586	57691	GJA1	2697
hsa-miR-101	KIAA1586	57691	WRB	7485
hsa-miR-101	KIAA1586	57691	FOXF1	2294
hsa-miR-101	KIAA1586	57691	VEZF1	7716
hsa-miR-101	KIAA1586	57691	NEK7	140609
hsa-miR-101	KIAA1586	57691	PKIA	5569
hsa-miR-101	KIAA1586	57691	KLF2	10365
hsa-miR-101	KIAA1586	57691	DENR	8562
hsa-miR-101	KIAA1586	57691	IGFBP5	3488
hsa-miR-101	KIAA1586	57691	USP34	9736
hsa-miR-101	KIAA1586	57691	PRR3	80742
hsa-miR-101	KIAA1586	57691	BTRC	8945
hsa-miR-101	KIAA1586	57691	FOXF2	2295
hsa-miR-101	KIAA1586	57691	TMEM135	65084
hsa-miR-101	KIAA1586	57691	UAP1	6675
hsa-miR-101	KIAA1586	57691	GLS	2744
hsa-miR-101	KIAA1586	57691	CUX1	1523
hsa-miR-101	KIAA1586	57691	TM9SF3	56889
hsa-miR-101	KIAA1586	57691	TJP1	7082
hsa-miR-101	KIAA1586	57691	STX6	10228
hsa-miR-101	KIAA1586	57691	NDUFB5	4711
hsa-miR-101	KIAA1586	57691	CDC27	996
hsa-miR-101	KIAA1586	57691	VLDLR	7436
hsa-miR-101	KIAA1586	57691	FRY	10129
hsa-miR-101	KIAA1586	57691	TIMM17A	10440
hsa-miR-101	KIAA1586	57691	RAB1A	5861
hsa-miR-101	KIAA1586	57691	ATP2C1	27032
hsa-miR-101	KIAA1586	57691	NRXN3	9369
hsa-miR-101	KIAA1586	57691	IMPA1	3612
hsa-miR-101	KIAA1586	57691	CDC37L1	55664
hsa-miR-101	KIAA1586	57691	ATP6V1H	51606
hsa-miR-101	KIAA1586	57691	HN1	51155
hsa-miR-101	KIAA1586	57691	PANK3	79646
hsa-miR-101	KIAA1586	57691	CDC7	8317
hsa-miR-101	KIAA1586	57691	NSF	4905
hsa-miR-101	KIAA1586	57691	IPO5	3843
hsa-miR-101	KIAA1586	57691	USP25	29761
hsa-miR-101	KIAA1586	57691	SUB1	10923
hsa-miR-101	KIAA1586	57691	SLC25A46	91137
hsa-miR-101	KIAA1586	57691	CDKN1A	1026
hsa-miR-101	KIAA1586	57691	ADAM22	53616
hsa-miR-101	KIAA1586	57691	SH3GL2	6456
hsa-miR-101	KIAA1586	57691	ZNHIT3	9326
hsa-miR-101	KIAA1586	57691	GNG12	55970
hsa-miR-101	KIAA1586	57691	H2AFY	9555
hsa-miR-101	KIAA1586	57691	PPP3R1	5534
hsa-miR-101	KIAA1586	57691	SRP54	6729
hsa-miR-101	KIAA1586	57691	NECAP1	25977
hsa-miR-101	KIAA1586	57691	WWTR1	25937
hsa-miR-101	KIAA1586	57691	PPID	5481
hsa-miR-101	KIAA1586	57691	ACSL3	2181
hsa-miR-101	KIAA1586	57691	PDHB	5162
hsa-miR-101	KIAA1586	57691	SLC25A32	81034
hsa-miR-101	KIAA1586	57691	SUZ12	23512
hsa-miR-101	KIAA1586	57691	USP53	54532
hsa-miR-101	KIAA1586	57691	MAPK9	5601
hsa-miR-101	KIAA1586	57691	LUC7L3	51747
hsa-miR-101	KIAA1586	57691	ZNF395	55893
hsa-miR-101	KIAA1586	57691	CYB5B	80777
hsa-miR-101	KIAA1586	57691	AKAP11	11215
hsa-miR-101	KIAA1586	57691	TGFBR3	7049
hsa-miR-101	KIAA1586	57691	BBX	56987
hsa-miR-101	KIAA1586	57691	SEC61A2	55176
hsa-miR-101	KIAA1586	57691	CMTM6	54918
hsa-miR-101	KIAA1586	57691	CDK19	23097
hsa-miR-101	KIAA1586	57691	TMEM14A	28978
hsa-miR-101	KIAA1586	57691	TEAD1	7003
hsa-miR-101	KIAA1586	57691	ARF1	375
hsa-miR-101	KIAA1586	57691	DDIT4	54541
hsa-miR-101	KIAA1586	57691	G3BP2	9908
hsa-miR-101	KIAA1586	57691	STX12	23673
hsa-miR-101	KIAA1586	57691	MTMR4	9110
hsa-miR-101	KIAA1586	57691	FOXD1	2297
hsa-miR-101	KIAA1586	57691	CAMSAP1	157922
hsa-miR-101	KIAA1586	57691	C10orf88	80007
hsa-miR-101	KIAA1586	57691	RGS1	5996
hsa-miR-101	KIAA1586	57691	QKI	9444
hsa-miR-101	KIAA1586	57691	UBR7	55148
hsa-miR-101	KIAA1586	57691	BRPF1	7862
hsa-miR-101	KIAA1586	57691	CGRRF1	10668
hsa-miR-101	KIAA1586	57691	GDI2	2665
hsa-miR-101	KIAA1586	57691	KDM6B	23135
hsa-miR-101	KIAA1586	57691	PSMD9	5715
hsa-miR-101	KIAA1586	57691	ZC3HAV1	56829
hsa-miR-101	KIAA1586	57691	GBAS	2631
hsa-miR-101	KIAA1586	57691	ZNF330	27309
hsa-miR-101	KIAA1586	57691	TBC1D19	55296
hsa-miR-101	KIAA1586	57691	RAN	5901
hsa-miR-101	KIAA1586	57691	SMAP1	60682
hsa-miR-101	KIAA1586	57691	CHM	1121
hsa-miR-101	KIAA1586	57691	AUH	549
hsa-miR-101	KIAA1586	57691	DOCK3	1795
hsa-miR-101	KIAA1586	57691	PPARA	5465
hsa-miR-101	KIAA1586	57691	HMGCR	3156
hsa-miR-101	KIAA1586	57691	VCAN	1462
hsa-miR-101	KIAA1586	57691	CCT2	10576
hsa-miR-101	KIAA1586	57691	SLC39A9	55334
hsa-miR-101	KIAA1586	57691	TNFRSF21	27242
hsa-miR-101	KIAA1586	57691	PPP6C	5537
hsa-miR-101	KIAA1586	57691	CEP350	9857
hsa-miR-101	KIAA1586	57691	KDM5A	5927
hsa-miR-101	KIAA1586	57691	2019-09-07	989
hsa-miR-101	KIAA1586	57691	ARHGAP1	392
hsa-miR-101	KIAA1586	57691	PPFIA1	8500
hsa-miR-101	KIAA1586	57691	NETO2	81831
hsa-miR-101	KIAA1586	57691	ZFP36L2	678
hsa-miR-101	KIAA1586	57691	EMP1	2012
hsa-miR-101	KIAA1586	57691	MBTPS2	51360
hsa-miR-101	KIAA1586	57691	KPNA3	3839
hsa-miR-101	KIAA1586	57691	FEM1C	56929
hsa-miR-101	KIAA1586	57691	RNMT	8731
hsa-miR-101	KIAA1586	57691	DCUN1D4	23142
hsa-miR-101	KIAA1586	57691	GTF3C3	9330
hsa-miR-101	KIAA1586	57691	PTBP1	5725
hsa-miR-101	KIAA1586	57691	ANKRD49	54851
hsa-miR-101	KIAA1586	57691	SPATS2L	26010
hsa-miR-101	KIAA1586	57691	YIPF5	81555
hsa-miR-101	KIAA1586	57691	SMC3	9126
hsa-miR-101	KIAA1586	57691	PAM	5066
hsa-miR-101	KIAA1586	57691	DIP2A	23181
hsa-miR-101	KIAA1586	57691	CAB39	51719
hsa-miR-101	KIAA1586	57691	SET	6418
hsa-miR-101	KIAA1586	57691	RNF111	54778
hsa-miR-101	KIAA1586	57691	CDC42	998
hsa-miR-101	KIAA1586	57691	TES	26136
hsa-miR-101	KIAA1586	57691	GLRX5	51218
hsa-miR-101	KIAA1586	57691	UNG	7374
hsa-miR-101	KIAA1586	57691	ETNK1	55500
hsa-miR-101	KIAA1586	57691	UBE2G1	7326
hsa-miR-101	KIAA1586	57691	UBE2D1	7321
hsa-miR-101	KIAA1586	57691	MRPL42	28977
hsa-miR-101	KIAA1586	57691	STAU2	27067
hsa-miR-101	KIAA1586	57691	SCYL3	57147
hsa-miR-101	KIAA1586	57691	DUSP1	1843
hsa-miR-101	KIAA1586	57691	EED	8726
hsa-miR-101	KIAA1586	57691	WNK1	65125
hsa-miR-101	KIAA1586	57691	AGGF1	55109
hsa-miR-101	KIAA1586	57691	CEBPG	1054
hsa-miR-101	KIAA1586	57691	TMEM126B	55863
hsa-miR-101	KIAA1586	57691	KPNA1	3836
hsa-miR-101	KIAA1586	57691	CTBP2	1488
hsa-miR-101	KIAA1586	57691	PKN2	5586
hsa-miR-101	KIAA1586	57691	CRYZ	1429
hsa-miR-101	KIAA1586	57691	CDV3	55573
hsa-miR-101	KIAA1586	57691	PPP1R2	5504
hsa-miR-101	KIAA1586	57691	PSMD12	5718
hsa-miR-101	KIAA1586	57691	SCN8A	6334
hsa-miR-101	KIAA1586	57691	MTMR2	8898
hsa-miR-101	KIAA1586	57691	WWC3	55841
hsa-miR-101	KIAA1586	57691	ID4	3400
hsa-miR-101	KIAA1586	57691	PHF20L1	51105
hsa-miR-101	KIAA1586	57691	PDS5B	23047
hsa-miR-101	KIAA1586	57691	PAFAH1B1	5048
hsa-miR-101	KIAA1586	57691	ARHGEF10	9639
hsa-miR-101	KIAA1586	57691	REEP5	7905
hsa-miR-101	KIAA1586	57691	TMEM168	64418
hsa-miR-101	KIAA1586	57691	CHD1	1105
hsa-miR-101	KIAA1586	57691	CUL4B	8450
hsa-miR-101	KIAA1586	57691	HNRNPA0	10949
hsa-miR-101	KIAA1586	57691	DNAJA1	3301
hsa-miR-101	KIAA1586	57691	UBE2N	7334
hsa-miR-101	KIAA1586	57691	PDCD6IP	10015
hsa-miR-101	KIAA1586	57691	CMAS	55907
hsa-miR-101	KIAA1586	57691	ZFHX3	463
hsa-miR-101	KIAA1586	57691	LARP4B	23185
hsa-miR-101	KIAA1586	57691	DYRK1A	1859
hsa-miR-101	KIAA1586	57691	TM9SF2	9375
hsa-miR-101	KIAA1586	57691	TCF12	6938
hsa-miR-101	KIAA1586	57691	HSF2	3298
hsa-miR-101	KIAA1586	57691	KIAA0196	9897
hsa-miR-101	KIAA1586	57691	KDELR2	11014
hsa-miR-101	KIAA1586	57691	SLC30A5	64924
hsa-miR-101	KIAA1586	57691	OXCT1	5019
hsa-miR-101	KIAA1586	57691	PGRMC2	10424
hsa-miR-101	KIAA1586	57691	ARMCX2	9823
hsa-miR-101	KIAA1586	57691	RABGEF1	27342
hsa-miR-101	KIAA1586	57691	SSBP2	23635
hsa-miR-101	KIAA1586	57691	ATF7IP	55729
hsa-miR-101	KIAA1586	57691	PSMD10	5716
hsa-miR-101	KIAA1586	57691	MPPE1	65258
hsa-miR-101	KIAA1586	57691	SLC1A1	6505
hsa-miR-101	KIAA1586	57691	CUL3	8452
hsa-miR-101	KIAA1586	57691	NAV2	89797
hsa-miR-101	KIAA1586	57691	RHOQ	23433
hsa-miR-101	KIAA1586	57691	SECISBP2L	9728
hsa-miR-101	KIAA1586	57691	BAZ1A	11177
hsa-miR-101	KIAA1586	57691	PPM1A	5494
hsa-miR-101	KIAA1586	57691	C6orf62	81688
hsa-miR-101	KIAA1586	57691	AP3S1	1176
hsa-miR-101	KIAA1586	57691	MSH2	4436
hsa-miR-101	KIAA1586	57691	NDFIP1	80762
hsa-miR-101	KIAA1586	57691	ACTR10	55860
hsa-miR-101	KIAA1586	57691	DMXL2	23312
hsa-miR-101	KIAA1586	57691	PPP3CB	5532
hsa-miR-101	KIAA1586	57691	PPP1R8	5511
hsa-miR-101	KIAA1586	57691	HSPA14	51182
hsa-miR-101	KIAA1586	57691	FHL1	2273
hsa-miR-101	KIAA1586	57691	MED14	9282
hsa-miR-101	KIAA1586	57691	ATP5B	506
hsa-miR-101	KIAA1586	57691	BRWD1	54014
hsa-miR-101	KIAA1586	57691	MPHOSPH6	10200
hsa-miR-101	KIAA1586	57691	FAM69A	388650
hsa-miR-101	KIAA1586	57691	MITF	4286
hsa-miR-101	KIAA1586	57691	RANBP6	26953
hsa-miR-101	KIAA1586	57691	AGPS	8540
hsa-miR-101	KIAA1586	57691	OPA1	4976
hsa-miR-101	KIAA1586	57691	TBC1D9	23158
hsa-miR-101	KIAA1586	57691	RCOR3	55758
hsa-miR-101	KIAA1586	57691	TCEB1	6921
hsa-miR-101	KIAA1586	57691	MTOR	2475
hsa-miR-101	KIAA1586	57691	SOX9	6662
hsa-miR-101	KIAA1586	57691	CCT8	10694
hsa-miR-101	KIAA1586	57691	AP1G1	164
hsa-miR-101	KIAA1586	57691	NACC2	138151
hsa-miR-101	KIAA1586	57691	FOXO1	2308
hsa-miR-101	KIAA1586	57691	AMD1	262
hsa-miR-101	KIAA1586	57691	KIF11	3832
hsa-miR-101	KIAA1586	57691	NR3C2	4306
hsa-miR-101	KIAA1586	57691	TSPAN13	27075
hsa-miR-101	KIAA1586	57691	ATP6V1A	523
hsa-miR-101	KIAA1586	57691	KIF5B	3799
hsa-miR-101	KIAA1586	57691	MAP2K1	5604
hsa-miR-101	KIAA1586	57691	GDE1	51573
hsa-miR-101	KIAA1586	57691	NOTCH1	4851
hsa-miR-101	KIAA1586	57691	NKTR	4820
hsa-miR-101	KIAA1586	57691	FAT1	2195
hsa-miR-101	KIAA1586	57691	YTHDF2	51441
hsa-miR-101	KIAA1586	57691	PPP1CB	5500
hsa-miR-101	KIAA1586	57691	RBBP7	5931
hsa-miR-101	KIAA1586	57691	WDFY3	23001
hsa-miR-101	KIAA1586	57691	PRKCE	5581
hsa-miR-101	KIAA1586	57691	CLASP2	23122
hsa-miR-101	KIAA1586	57691	PRC1	9055
hsa-miR-101	KIAA1586	57691	CDS2	8760
hsa-miR-101	KIAA1586	57691	MKNK2	2872
hsa-miR-101	KIAA1586	57691	HIVEP2	3097
hsa-miR-101	KIAA1586	57691	CXCR4	7852
hsa-miR-101	KIAA1586	57691	NUPL2	11097
hsa-miR-101	KIAA1586	57691	FAM53B	9679
hsa-miR-101	KIAA1586	57691	NFKBIA	4792
hsa-miR-101	KIAA1586	57691	TM2D3	80213
hsa-miR-101	KIAA1586	57691	SEL1L	6400
hsa-miR-15a	KIAA1586	57691	FKBP1B	2281
hsa-miR-15a	KIAA1586	57691	PTMA	5757
hsa-miR-15a	KIAA1586	57691	LTA4H	4048
hsa-miR-15a	KIAA1586	57691	CCDC6	8030
hsa-miR-15a	KIAA1586	57691	SLC25A12	8604
hsa-miR-15a	KIAA1586	57691	UBN1	29855
hsa-miR-15a	KIAA1586	57691	C5orf22	55322
hsa-miR-15a	KIAA1586	57691	CDKN1A	1026
hsa-miR-15a	KIAA1586	57691	SEH1L	81929
hsa-miR-15a	KIAA1586	57691	CDC7	8317
hsa-miR-15a	KIAA1586	57691	MBTPS2	51360
hsa-miR-15a	KIAA1586	57691	SCYL3	57147
hsa-miR-15a	KIAA1586	57691	CAMK4	814
hsa-miR-15a	KIAA1586	57691	PMS1	5378
hsa-miR-15a	KIAA1586	57691	ATP6V1A	523
hsa-miR-15a	KIAA1586	57691	HAUS2	55142
hsa-miR-15a	KIAA1586	57691	PTP4A1	7803
hsa-miR-15a	KIAA1586	57691	AP1G1	164
hsa-miR-15a	KIAA1586	57691	ANKRD36	375248
hsa-miR-15a	KIAA1586	57691	RALGAPB	57148
hsa-miR-15a	KIAA1586	57691	NOTCH2	4853
hsa-miR-15a	KIAA1586	57691	PRDX3	10935
hsa-miR-15a	KIAA1586	57691	CSRNP2	81566
hsa-miR-15a	KIAA1586	57691	NIPBL	25836
hsa-miR-15a	KIAA1586	57691	MBD1	4152
hsa-miR-15a	KIAA1586	57691	EIF2S2	8894
hsa-miR-15a	KIAA1586	57691	CBR3	874
hsa-miR-15a	KIAA1586	57691	RASSF8	11228
hsa-miR-15a	KIAA1586	57691	ATP6V1C1	528
hsa-miR-15a	KIAA1586	57691	CDS2	8760
hsa-miR-15a	KIAA1586	57691	CPSF6	11052
hsa-miR-15a	KIAA1586	57691	FAM98A	25940
hsa-miR-15a	KIAA1586	57691	ZBTB20	26137
hsa-miR-15a	KIAA1586	57691	CTDSP2	10106
hsa-miR-15a	KIAA1586	57691	MITF	4286
hsa-miR-15a	KIAA1586	57691	PSMD9	5715
hsa-miR-15a	KIAA1586	57691	DDX10	1662
hsa-miR-15a	KIAA1586	57691	ATOX1	475
hsa-miR-15a	KIAA1586	57691	RRAGA	10670
hsa-miR-15a	KIAA1586	57691	THAP10	56906
hsa-miR-15a	KIAA1586	57691	ARFGEF2	10564
hsa-miR-15a	KIAA1586	57691	RTN3	10313
hsa-miR-15a	KIAA1586	57691	FEM1C	56929
hsa-miR-15a	KIAA1586	57691	ATG5	9474
hsa-miR-15a	KIAA1586	57691	SUZ12	23512
hsa-miR-15a	KIAA1586	57691	CXorf40A	91966
hsa-miR-15a	KIAA1586	57691	UNC5B	219699
hsa-miR-15a	KIAA1586	57691	CUL2	8453
hsa-miR-15a	KIAA1586	57691	ORC3	23595
hsa-miR-15a	KIAA1586	57691	HARS2	23438
hsa-miR-15a	KIAA1586	57691	MAP2K1	5604
hsa-miR-15a	KIAA1586	57691	NAPG	8774
hsa-miR-15a	KIAA1586	57691	GPN3	51184
hsa-miR-15a	KIAA1586	57691	BACE1	23621
hsa-miR-15a	KIAA1586	57691	PKN2	5586
hsa-miR-15a	KIAA1586	57691	PTPN3	5774
hsa-miR-15a	KIAA1586	57691	IGF1R	3480
hsa-miR-15a	KIAA1586	57691	ATRNL1	26033
hsa-miR-15a	KIAA1586	57691	BTN3A3	10384
hsa-miR-15a	KIAA1586	57691	APOO	79135
hsa-miR-15a	KIAA1586	57691	BCCIP	56647
hsa-miR-15a	KIAA1586	57691	SNAP25	6616
hsa-miR-15a	KIAA1586	57691	DNAJA1	3301
hsa-miR-15a	KIAA1586	57691	CCND2	894
hsa-miR-15a	KIAA1586	57691	RAD23B	5887
hsa-miR-15a	KIAA1586	57691	SMAP1	60682
hsa-miR-15a	KIAA1586	57691	DPAGT1	1798
hsa-miR-15a	KIAA1586	57691	PAFAH1B1	5048
hsa-miR-15a	KIAA1586	57691	TUSC3	7991
hsa-miR-15a	KIAA1586	57691	MYO10	4651
hsa-miR-15a	KIAA1586	57691	RAD51C	5889
hsa-miR-15a	KIAA1586	57691	SEMA6D	80031
hsa-miR-15a	KIAA1586	57691	KANK1	23189
hsa-miR-15a	KIAA1586	57691	CFLAR	8837
hsa-miR-15a	KIAA1586	57691	PPP6C	5537
hsa-miR-15a	KIAA1586	57691	AGGF1	55109
hsa-miR-15a	KIAA1586	57691	FASTKD2	22868
hsa-miR-15a	KIAA1586	57691	KPNA3	3839
hsa-miR-15a	KIAA1586	57691	REEP1	65055
hsa-miR-15a	KIAA1586	57691	SAMD4A	23034
hsa-miR-15a	KIAA1586	57691	CHM	1121
hsa-miR-15a	KIAA1586	57691	SAP130	79595
hsa-miR-15a	KIAA1586	57691	PFN2	5217
hsa-miR-15a	KIAA1586	57691	ZFHX3	463
hsa-miR-15a	KIAA1586	57691	UQCRC2	7385
hsa-miR-15a	KIAA1586	57691	TCERG1	10915
hsa-miR-15a	KIAA1586	57691	YWHAE	7531
hsa-miR-15a	KIAA1586	57691	RAB1A	5861
hsa-miR-15a	KIAA1586	57691	WBP11	51729
hsa-miR-15a	KIAA1586	57691	DECR1	1666
hsa-miR-15a	KIAA1586	57691	GCLM	2730
hsa-miR-15a	KIAA1586	57691	DYNC1I1	1780
hsa-miR-15a	KIAA1586	57691	SLC9A6	10479
hsa-miR-15a	KIAA1586	57691	TEAD1	7003
hsa-miR-15a	KIAA1586	57691	PGD	5226
hsa-miR-15a	KIAA1586	57691	KDM5A	5927
hsa-miR-15a	KIAA1586	57691	UTP11L	51118
hsa-miR-15a	KIAA1586	57691	G3BP2	9908
hsa-miR-15a	KIAA1586	57691	CLCN4	1183
hsa-miR-15a	KIAA1586	57691	TUBB	203068
hsa-miR-15a	KIAA1586	57691	RNMT	8731
hsa-miR-15a	KIAA1586	57691	PLSCR4	57088
hsa-miR-15a	KIAA1586	57691	SNRK	54861
hsa-miR-15a	KIAA1586	57691	ATXN7L3B	552889
hsa-miR-15a	KIAA1586	57691	NUP50	10762
hsa-miR-15a	KIAA1586	57691	ANKRD46	157567
hsa-miR-15a	KIAA1586	57691	BCAT1	586
hsa-miR-15a	KIAA1586	57691	WDR37	22884
hsa-miR-15a	KIAA1586	57691	RBM12	10137
hsa-miR-15a	KIAA1586	57691	KLHDC2	23588
hsa-miR-15a	KIAA1586	57691	OTUD3	23252
hsa-miR-15a	KIAA1586	57691	PDCD6IP	10015
hsa-miR-15a	KIAA1586	57691	CUL3	8452
hsa-miR-15a	KIAA1586	57691	ANAPC13	25847
hsa-miR-15a	KIAA1586	57691	PLEKHB2	55041
hsa-miR-15a	KIAA1586	57691	PPM1A	5494
hsa-miR-15a	KIAA1586	57691	RANBP6	26953
hsa-miR-15a	KIAA1586	57691	MTMR9	66036
hsa-miR-15a	KIAA1586	57691	FGFR1	2260
hsa-miR-15a	KIAA1586	57691	PSMA1	5682
hsa-miR-15a	KIAA1586	57691	MRPL40	64976
hsa-miR-15a	KIAA1586	57691	NECAP1	25977
hsa-miR-15a	KIAA1586	57691	CLTC	1213
hsa-miR-15a	KIAA1586	57691	CXCL10	3627
hsa-miR-15a	KIAA1586	57691	TAF7	6879
hsa-miR-15a	KIAA1586	57691	UBXN2B	137886
hsa-miR-15a	KIAA1586	57691	SMARCC2	6601
hsa-miR-15a	KIAA1586	57691	CREG1	8804
hsa-miR-15a	KIAA1586	57691	PPP3CB	5532
hsa-miR-15a	KIAA1586	57691	PCDH7	5099
hsa-miR-15a	KIAA1586	57691	NRN1	51299
hsa-miR-15a	KIAA1586	57691	PAM	5066
hsa-miR-15a	KIAA1586	57691	SH3GL2	6456
hsa-miR-15a	KIAA1586	57691	TGFBR3	7049
hsa-miR-15a	KIAA1586	57691	CPD	1362
hsa-miR-15a	KIAA1586	57691	AASDHPPT	60496
hsa-miR-15a	KIAA1586	57691	SORT1	6272
hsa-miR-15a	KIAA1586	57691	RPP30	10556
hsa-miR-15a	KIAA1586	57691	PSMB5	5693
hsa-miR-15a	KIAA1586	57691	SCN8A	6334
hsa-miR-15a	KIAA1586	57691	TARBP1	6894
hsa-miR-15a	KIAA1586	57691	IARS	3376
hsa-miR-15a	KIAA1586	57691	GLS2	27165
hsa-miR-15a	KIAA1586	57691	SEC61A2	55176
hsa-miR-15a	KIAA1586	57691	PCYOX1L	78991
hsa-miR-15a	KIAA1586	57691	PPP2CA	5515
hsa-miR-15a	KIAA1586	57691	SEC63	11231
hsa-miR-15a	KIAA1586	57691	SAFB2	9667
hsa-miR-15a	KIAA1586	57691	CEP350	9857
hsa-miR-15a	KIAA1586	57691	COPS2	9318
hsa-miR-15a	KIAA1586	57691	ARHGEF10	9639
hsa-miR-15a	KIAA1586	57691	CBFB	865
hsa-miR-15a	KIAA1586	57691	SMARCC1	6599
hsa-miR-15a	KIAA1586	57691	TRIM36	55521
hsa-miR-15a	KIAA1586	57691	SNX4	8723
hsa-miR-15a	KIAA1586	57691	DIEXF	27042
hsa-miR-15a	KIAA1586	57691	DOPEY1	23033
hsa-miR-15a	KIAA1586	57691	BTRC	8945
hsa-miR-15a	KIAA1586	57691	ZBTB11	27107
hsa-miR-15a	KIAA1586	57691	SLC39A9	55334
hsa-miR-15a	KIAA1586	57691	CAMSAP1	157922
hsa-miR-15a	KIAA1586	57691	WSB2	55884
hsa-miR-15a	KIAA1586	57691	GOT2	2806
hsa-miR-15a	KIAA1586	57691	ADARB1	104
hsa-miR-15a	KIAA1586	57691	TRIP10	9322
hsa-miR-15a	KIAA1586	57691	SRPRB	58477
hsa-miR-15a	KIAA1586	57691	CYLD	1540
hsa-miR-15a	KIAA1586	57691	CUX1	1523
hsa-miR-15a	KIAA1586	57691	SP1	6667
hsa-miR-15a	KIAA1586	57691	TMEM168	64418
hsa-miR-15a	KIAA1586	57691	USP25	29761
hsa-miR-15a	KIAA1586	57691	2019-09-09	10801
hsa-miR-15a	KIAA1586	57691	GALC	2581
hsa-miR-15a	KIAA1586	57691	UNG	7374
hsa-miR-15a	KIAA1586	57691	PRR3	80742
hsa-miR-15a	KIAA1586	57691	RNF7	9616
hsa-miR-15a	KIAA1586	57691	TWISTNB	221830
hsa-miR-15a	KIAA1586	57691	ATP5G3	518
hsa-miR-15a	KIAA1586	57691	AUH	549
hsa-miR-15a	KIAA1586	57691	VAMP4	8674
hsa-miR-15a	KIAA1586	57691	ARMC8	25852
hsa-miR-15a	KIAA1586	57691	HSPA8	3312
hsa-miR-15a	KIAA1586	57691	GOLT1B	51026
hsa-miR-15a	KIAA1586	57691	CAB39	51719
hsa-miR-15a	KIAA1586	57691	AMD1	262
hsa-miR-15a	KIAA1586	57691	ACSL3	2181
hsa-miR-15a	KIAA1586	57691	DNAJA4	55466
hsa-miR-15a	KIAA1586	57691	ZFP36L2	678
hsa-miR-15a	KIAA1586	57691	TBP	6908
hsa-miR-15a	KIAA1586	57691	LAMTOR3	8649
hsa-miR-15a	KIAA1586	57691	TMEM33	55161
hsa-miR-15a	KIAA1586	57691	TBC1D19	55296
hsa-miR-15a	KIAA1586	57691	YARS2	51067
hsa-miR-15a	KIAA1586	57691	UQCR10	29796
hsa-miR-15a	KIAA1586	57691	CYB5B	80777
hsa-miR-15a	KIAA1586	57691	PID1	55022
hsa-miR-15a	KIAA1586	57691	SLCO3A1	28232
hsa-miR-15a	KIAA1586	57691	ARL8B	55207
hsa-miR-15a	KIAA1586	57691	TMEM183A	92703
hsa-miR-15a	KIAA1586	57691	METTL13	51603
hsa-miR-15a	KIAA1586	57691	ANO3	63982
hsa-miR-15a	KIAA1586	57691	MPPED2	744
hsa-miR-15a	KIAA1586	57691	M6PR	4074
hsa-miR-15a	KIAA1586	57691	ZAK	51776
hsa-miR-15a	KIAA1586	57691	KPNA1	3836
hsa-miR-15a	KIAA1586	57691	ARMCX2	9823
hsa-miR-15a	KIAA1586	57691	MMD	23531
hsa-miR-15a	KIAA1586	57691	TASP1	55617
hsa-miR-15a	KIAA1586	57691	EPS15	2060
hsa-miR-15a	KIAA1586	57691	CDK19	23097
hsa-miR-15a	KIAA1586	57691	FRY	10129
hsa-miR-15a	KIAA1586	57691	ORC4	5000
hsa-miR-15a	KIAA1586	57691	CDC37L1	55664
hsa-miR-15a	KIAA1586	57691	GTF3C3	9330
hsa-miR-15a	KIAA1586	57691	RCOR3	55758
hsa-miR-15a	KIAA1586	57691	PROSC	11212
hsa-miR-15a	KIAA1586	57691	FOXF1	2294
hsa-miR-15a	KIAA1586	57691	DYNLT3	6990
hsa-miR-15a	KIAA1586	57691	CMTM6	54918
hsa-miR-15a	KIAA1586	57691	LUC7L3	51747
hsa-miR-15a	KIAA1586	57691	PSEN2	5664
hsa-miR-15a	KIAA1586	57691	ARIH1	25820
hsa-miR-15a	KIAA1586	57691	ATP6V1B2	526
hsa-miR-15a	KIAA1586	57691	BAG4	9530
hsa-miR-15a	KIAA1586	57691	GNG12	55970
hsa-miR-15a	KIAA1586	57691	EIF5A2	56648
hsa-miR-15a	KIAA1586	57691	GIT2	9815
hsa-miR-15a	KIAA1586	57691	WWC1	23286
hsa-miR-15a	KIAA1586	57691	SYNJ1	8867
hsa-miR-15a	KIAA1586	57691	C11orf73	51501
hsa-miR-15a	KIAA1586	57691	EXT2	2132
hsa-miR-15a	KIAA1586	57691	OCRL	4952
hsa-miR-15a	KIAA1586	57691	BFAR	51283
hsa-miR-15a	KIAA1586	57691	SNRPB2	6629
hsa-miR-15a	KIAA1586	57691	SNAPC5	10302
hsa-miR-15a	KIAA1586	57691	NARS	4677
hsa-miR-15a	KIAA1586	57691	DNM1L	10059
hsa-miR-15a	KIAA1586	57691	CHD1	1105
hsa-miR-15a	KIAA1586	57691	GBAS	2631
hsa-miR-15a	KIAA1586	57691	FOXO1	2308
hsa-miR-15a	KIAA1586	57691	AKAP11	11215
hsa-miR-15a	KIAA1586	57691	AGK	55750
hsa-miR-15a	KIAA1586	57691	CDC42EP2	10435
hsa-miR-15a	KIAA1586	57691	HADH	3033
hsa-miR-15a	KIAA1586	57691	ETNK1	55500
hsa-miR-15a	KIAA1586	57691	C2orf47	79568
hsa-miR-15a	KIAA1586	57691	ID4	3400
hsa-miR-15a	KIAA1586	57691	FAM69A	388650
hsa-miR-15a	KIAA1586	57691	PPIH	10465
hsa-miR-15a	KIAA1586	57691	HLA-E	3133
hsa-miR-15a	KIAA1586	57691	PRPS2	5634
hsa-miR-15a	KIAA1586	57691	RAD50	10111
hsa-miR-15a	KIAA1586	57691	TOB2	10766
hsa-miR-15a	KIAA1586	57691	RNF111	54778
hsa-miR-15a	KIAA1586	57691	PARP12	64761
hsa-miR-15a	KIAA1586	57691	GDI2	2665
hsa-miR-15a	KIAA1586	57691	TRAPPC4	51399
hsa-miR-15a	KIAA1586	57691	HIPK2	28996
hsa-miR-15a	KIAA1586	57691	RAN	5901
hsa-miR-15a	KIAA1586	57691	HMGCS1	3157
hsa-miR-15a	KIAA1586	57691	ABCA5	23461
hsa-miR-15a	KIAA1586	57691	MLF1	4291
hsa-miR-15a	KIAA1586	57691	PGRMC2	10424
hsa-miR-15a	KIAA1586	57691	PDIA6	10130
hsa-miR-15a	KIAA1586	57691	KARS	3735
hsa-miR-15a	KIAA1586	57691	CANX	821
hsa-miR-15a	KIAA1586	57691	EIF2B2	8892
hsa-miR-15a	KIAA1586	57691	MFN1	55669
hsa-miR-15a	KIAA1586	57691	PHLPP1	23239
hsa-miR-15a	KIAA1586	57691	FHL2	2274
hsa-miR-15a	KIAA1586	57691	UBE2E3	10477
hsa-miR-15a	KIAA1586	57691	JUND	3727
hsa-miR-15a	KIAA1586	57691	TMEM135	65084
hsa-miR-15a	KIAA1586	57691	DYRK1A	1859
hsa-miR-15a	KIAA1586	57691	EED	8726
hsa-miR-15a	KIAA1586	57691	NMD3	51068
hsa-miR-15a	KIAA1586	57691	PDCD10	11235
hsa-miR-15a	KIAA1586	57691	GABARAPL1	23710
hsa-miR-15a	KIAA1586	57691	ARHGAP32	9743
hsa-miR-15a	KIAA1586	57691	PIP5K1B	8395
hsa-miR-15a	KIAA1586	57691	PEX19	5824
hsa-miR-15a	KIAA1586	57691	DNAJC10	54431
hsa-miR-15a	KIAA1586	57691	HSP90AB1	3326
hsa-miR-15a	KIAA1586	57691	MTCH2	23788
hsa-miR-15a	KIAA1586	57691	LRP10	26020
hsa-miR-15a	KIAA1586	57691	FEZ2	9637
hsa-miR-15a	KIAA1586	57691	ACOT7	11332
hsa-miR-15a	KIAA1586	57691	PIP4K2C	79837
hsa-miR-15a	KIAA1586	57691	DDHD2	23259
hsa-miR-15a	KIAA1586	57691	DLD	1738
hsa-miR-15a	KIAA1586	57691	FECH	2235
hsa-miR-15a	KIAA1586	57691	TCF12	6938
hsa-miR-15a	KIAA1586	57691	GLRX	2745
hsa-miR-15a	KIAA1586	57691	TNPO1	3842
hsa-miR-15a	KIAA1586	57691	UBE2V2	7336
hsa-miR-15a	KIAA1586	57691	VPS45	11311
hsa-miR-15a	KIAA1586	57691	SLC7A5	8140
hsa-miR-15a	KIAA1586	57691	TBC1D9	23158
hsa-miR-15a	KIAA1586	57691	NARF	26502
hsa-miR-15a	KIAA1586	57691	CASD1	64921
hsa-miR-15a	KIAA1586	57691	USP53	54532
hsa-miR-15a	KIAA1586	57691	TLK1	9874
hsa-miR-15a	KIAA1586	57691	NSF	4905
hsa-miR-15a	KIAA1586	57691	KIF5B	3799
hsa-miR-15a	KIAA1586	57691	PPT1	5538
hsa-miR-15a	KIAA1586	57691	TJP1	7082
hsa-miR-15a	KIAA1586	57691	EXOSC9	5393
hsa-miR-15a	KIAA1586	57691	TBPL1	9519
hsa-miR-15a	KIAA1586	57691	MICB	4277
hsa-miR-15a	KIAA1586	57691	CCT2	10576
hsa-miR-15a	KIAA1586	57691	VPS33B	26276
hsa-miR-15a	KIAA1586	57691	IDH3A	3419
hsa-miR-15a	KIAA1586	57691	MAP4	4134
hsa-miR-15a	KIAA1586	57691	BRWD1	54014
hsa-miR-15a	KIAA1586	57691	QKI	9444
hsa-miR-15a	KIAA1586	57691	MED13	9969
hsa-miR-15a	KIAA1586	57691	MTMR4	9110
hsa-miR-15a	KIAA1586	57691	POLR3F	10621
hsa-miR-15a	KIAA1586	57691	AP1S2	8905
hsa-miR-15a	KIAA1586	57691	RNF128	79589
hsa-miR-15a	KIAA1586	57691	DENR	8562
hsa-miR-15a	KIAA1586	57691	SNRPC	6631
hsa-miR-15a	KIAA1586	57691	CDC27	996
hsa-miR-15a	KIAA1586	57691	ARMCX1	51309
hsa-miR-15a	KIAA1586	57691	SRP72	6731
hsa-miR-15a	KIAA1586	57691	TMEM14A	28978
hsa-miR-15a	KIAA1586	57691	CXorf40B	541578
hsa-miR-15a	KIAA1586	57691	TMEM70	54968
hsa-miR-15a	KIAA1586	57691	SDCBP	6386
hsa-miR-15a	KIAA1586	57691	CDV3	55573
hsa-miR-15a	KIAA1586	57691	VTI1B	10490
hsa-miR-15a	KIAA1586	57691	PCMT1	5110
hsa-miR-15a	KIAA1586	57691	CDK13	8621
hsa-miR-15a	KIAA1586	57691	ADSS	159
hsa-miR-15a	KIAA1586	57691	MSH2	4436
hsa-miR-15a	KIAA1586	57691	ECHDC1	55862
hsa-miR-15a	KIAA1586	57691	TRIM37	4591
hsa-miR-15a	KIAA1586	57691	UBL3	5412
hsa-miR-15a	KIAA1586	57691	TBL1X	6907
hsa-miR-15a	KIAA1586	57691	TM9SF2	9375
hsa-miR-15a	KIAA1586	57691	SOX9	6662
hsa-miR-15a	KIAA1586	57691	NAE1	8883
hsa-miR-15a	KIAA1586	57691	PPP1R2	5504
hsa-miR-15a	KIAA1586	57691	MED7	9443
hsa-miR-15a	KIAA1586	57691	C12orf4	57102
hsa-miR-15a	KIAA1586	57691	DCUN1D4	23142
hsa-miR-15a	KIAA1586	57691	MAPK9	5601
hsa-miR-15a	KIAA1586	57691	CDC42	998
hsa-miR-15a	KIAA1586	57691	TSC1	7248
hsa-miR-15a	KIAA1586	57691	ZDHHC17	23390
hsa-miR-29b	KIAA1586	57691	CSRNP2	81566
hsa-miR-29b	KIAA1586	57691	SEC63	11231
hsa-miR-29b	KIAA1586	57691	SCAF11	9169
hsa-miR-29b	KIAA1586	57691	SNRK	54861
hsa-miR-29b	KIAA1586	57691	EMP1	2012
hsa-miR-29b	KIAA1586	57691	HMGCR	3156
hsa-miR-29b	KIAA1586	57691	TMEM33	55161
hsa-miR-29b	KIAA1586	57691	KLF2	10365
hsa-miR-29b	KIAA1586	57691	KDM6B	23135
hsa-miR-29b	KIAA1586	57691	LGALS8	3964
hsa-miR-29b	KIAA1586	57691	XK	7504
hsa-miR-29b	KIAA1586	57691	PTP4A1	7803
hsa-miR-29b	KIAA1586	57691	LYRM1	57149
hsa-miR-29b	KIAA1586	57691	DDX46	9879
hsa-miR-29b	KIAA1586	57691	ELOVL4	6785
hsa-miR-29b	KIAA1586	57691	PDCD10	11235
hsa-miR-29b	KIAA1586	57691	CHCHD7	79145
hsa-miR-29b	KIAA1586	57691	ANKRD49	54851
hsa-miR-29b	KIAA1586	57691	LAMTOR3	8649
hsa-miR-29b	KIAA1586	57691	TMEM168	64418
hsa-miR-29b	KIAA1586	57691	TNFRSF10B	8795
hsa-miR-29b	KIAA1586	57691	BRWD1	54014
hsa-miR-29b	KIAA1586	57691	ZCCHC24	219654
hsa-miR-29b	KIAA1586	57691	B4GALT6	9331
hsa-miR-29b	KIAA1586	57691	RANBP6	26953
hsa-miR-29b	KIAA1586	57691	CANX	821
hsa-miR-29b	KIAA1586	57691	RAB27A	5873
hsa-miR-29b	KIAA1586	57691	TRIAP1	51499
hsa-miR-29b	KIAA1586	57691	KPNA1	3836
hsa-miR-29b	KIAA1586	57691	CPM	1368
hsa-miR-29b	KIAA1586	57691	MSH2	4436
hsa-miR-29b	KIAA1586	57691	C12orf4	57102
hsa-miR-29b	KIAA1586	57691	EPS15	2060
hsa-miR-29b	KIAA1586	57691	SMARCC1	6599
hsa-miR-29b	KIAA1586	57691	ERI2	112479
hsa-miR-29b	KIAA1586	57691	RIOK3	8780
hsa-miR-29b	KIAA1586	57691	ID3	3399
hsa-miR-29b	KIAA1586	57691	CDC42EP4	23580
hsa-miR-29b	KIAA1586	57691	PCMT1	5110
hsa-miR-29b	KIAA1586	57691	SAMD4A	23034
hsa-miR-29b	KIAA1586	57691	RNMT	8731
hsa-miR-29b	KIAA1586	57691	TMEM135	65084
hsa-miR-29b	KIAA1586	57691	MLLT11	10962
hsa-miR-29b	KIAA1586	57691	ETF1	2107
hsa-miR-29b	KIAA1586	57691	CDC42	998
hsa-miR-29b	KIAA1586	57691	ITPKB	3707
hsa-miR-29b	KIAA1586	57691	KDM2A	22992
hsa-miR-29b	KIAA1586	57691	CAND1	55832
hsa-miR-29b	KIAA1586	57691	POLR2G	5436
hsa-miR-29b	KIAA1586	57691	EIF2S2	8894
hsa-miR-29b	KIAA1586	57691	ATPIF1	93974
hsa-miR-29b	KIAA1586	57691	WDR33	55339
hsa-miR-29b	KIAA1586	57691	OSBPL11	114885
hsa-miR-29b	KIAA1586	57691	BRE	9577
hsa-miR-29b	KIAA1586	57691	KIF5B	3799
hsa-miR-29b	KIAA1586	57691	ELP4	26610
hsa-miR-29b	KIAA1586	57691	ATP5G3	518
hsa-miR-29b	KIAA1586	57691	HN1	51155
hsa-miR-29b	KIAA1586	57691	AP3M2	10947
hsa-miR-29b	KIAA1586	57691	GFPT1	2673
hsa-miR-29b	KIAA1586	57691	WWTR1	25937
hsa-miR-29b	KIAA1586	57691	PTDSS1	9791
hsa-miR-29b	KIAA1586	57691	ARMCX5	64860
hsa-miR-29b	KIAA1586	57691	CYCS	54205
hsa-miR-29b	KIAA1586	57691	MAVS	57506
hsa-miR-29b	KIAA1586	57691	CSNK2A2	1459
hsa-miR-29b	KIAA1586	57691	HIP1	3092
hsa-miR-29b	KIAA1586	57691	AHNAK	79026
hsa-miR-29b	KIAA1586	57691	DBT	1629
hsa-miR-29b	KIAA1586	57691	FAM3C	10447
hsa-miR-29b	KIAA1586	57691	MAP4K4	9448
hsa-miR-29b	KIAA1586	57691	PPT1	5538
hsa-miR-29b	KIAA1586	57691	ITGB5	3693
hsa-miR-29b	KIAA1586	57691	MTMR4	9110
hsa-miR-29b	KIAA1586	57691	MICB	4277
hsa-miR-29b	KIAA1586	57691	CCND2	894
hsa-miR-29b	KIAA1586	57691	CREG1	8804
hsa-miR-29b	KIAA1586	57691	ARMC8	25852
hsa-miR-29b	KIAA1586	57691	INPP5A	3632
hsa-miR-29b	KIAA1586	57691	CBFB	865
hsa-miR-29b	KIAA1586	57691	CDC37L1	55664
hsa-miR-29b	KIAA1586	57691	CUX1	1523
hsa-miR-29b	KIAA1586	57691	CDC7	8317
hsa-miR-29b	KIAA1586	57691	SNX4	8723
hsa-miR-29b	KIAA1586	57691	ZBTB11	27107
hsa-miR-29b	KIAA1586	57691	GGCT	79017
hsa-miR-29b	KIAA1586	57691	TCERG1	10915
hsa-miR-29b	KIAA1586	57691	PSMD12	5718
hsa-miR-29b	KIAA1586	57691	ITGA6	3655
hsa-miR-29b	KIAA1586	57691	AGGF1	55109
hsa-miR-29b	KIAA1586	57691	ABL1	25
hsa-miR-29b	KIAA1586	57691	GLI2	2736
hsa-miR-29b	KIAA1586	57691	NECAP1	25977
hsa-miR-29b	KIAA1586	57691	QKI	9444
hsa-miR-29b	KIAA1586	57691	EIF3J	8669
hsa-miR-29b	KIAA1586	57691	RAD23B	5887
hsa-miR-29b	KIAA1586	57691	SP1	6667
hsa-miR-29b	KIAA1586	57691	TNS3	64759
hsa-miR-29b	KIAA1586	57691	LRP10	26020
hsa-miR-29b	KIAA1586	57691	TXNRD1	7296
hsa-miR-29b	KIAA1586	57691	CDK13	8621
hsa-miR-29b	KIAA1586	57691	TNFRSF1A	7132
hsa-miR-29b	KIAA1586	57691	ATRN	8455
hsa-miR-29b	KIAA1586	57691	DNMT3B	1789
hsa-miR-29b	KIAA1586	57691	R3HDM1	23518
hsa-miR-29b	KIAA1586	57691	ZNF160	90338
hsa-miR-29b	KIAA1586	57691	RGS1	5996
hsa-miR-29b	KIAA1586	57691	AP1G1	164
hsa-miR-29b	KIAA1586	57691	NKTR	4820
hsa-miR-29b	KIAA1586	57691	DNAJC8	22826
hsa-miR-29b	KIAA1586	57691	MRPS35	60488
hsa-miR-29b	KIAA1586	57691	GPN1	11321
hsa-miR-29b	KIAA1586	57691	CCT2	10576
hsa-miR-29b	KIAA1586	57691	PPP3R1	5534
hsa-miR-29b	KIAA1586	57691	H2AFY	9555
hsa-miR-29b	KIAA1586	57691	UBE2V2	7336
hsa-miR-29b	KIAA1586	57691	PIGN	23556
hsa-miR-29b	KIAA1586	57691	WARS	7453
hsa-miR-29b	KIAA1586	57691	DLD	1738
hsa-miR-29b	KIAA1586	57691	KCTD15	79047
hsa-miR-29b	KIAA1586	57691	RRAGA	10670
hsa-miR-29b	KIAA1586	57691	PER1	5187
hsa-miR-29b	KIAA1586	57691	TMEM183A	92703
hsa-miR-29b	KIAA1586	57691	NAV2	89797
hsa-miR-29b	KIAA1586	57691	NDUFA10	4705
hsa-miR-29b	KIAA1586	57691	AP1S2	8905
hsa-miR-29b	KIAA1586	57691	TRIM37	4591
hsa-miR-29b	KIAA1586	57691	BACE1	23621
hsa-miR-29b	KIAA1586	57691	PFN2	5217
hsa-miR-29b	KIAA1586	57691	PDGFRB	5159
hsa-miR-29b	KIAA1586	57691	WDFY3	23001
hsa-miR-29b	KIAA1586	57691	CAPRIN2	65981
hsa-miR-29b	KIAA1586	57691	PSMA2	5683
hsa-miR-29b	KIAA1586	57691	OPA1	4976
hsa-miR-29b	KIAA1586	57691	WASF1	8936
hsa-miR-29b	KIAA1586	57691	ADAM9	8754
hsa-miR-29b	KIAA1586	57691	NEDD4L	23327
hsa-miR-29b	KIAA1586	57691	MLF1	4291
hsa-miR-29b	KIAA1586	57691	N4BP2L1	90634
hsa-miR-29b	KIAA1586	57691	UQCR10	29796
hsa-miR-29b	KIAA1586	57691	DNM1L	10059
hsa-miR-29b	KIAA1586	57691	RASSF8	11228
hsa-miR-29b	KIAA1586	57691	NAP1L2	4674
hsa-miR-29b	KIAA1586	57691	ARFGEF2	10564
hsa-miR-29b	KIAA1586	57691	ZDHHC17	23390
hsa-miR-29b	KIAA1586	57691	SMAD6	4091
hsa-miR-29b	KIAA1586	57691	ACTR10	55860
hsa-miR-29b	KIAA1586	57691	PPP6C	5537
hsa-miR-29b	KIAA1586	57691	MTMR2	8898
hsa-miR-29b	KIAA1586	57691	AGPS	8540
hsa-miR-29b	KIAA1586	57691	APOO	79135
hsa-miR-29b	KIAA1586	57691	GNG12	55970
hsa-miR-29b	KIAA1586	57691	PHF21A	51317
hsa-miR-29b	KIAA1586	57691	ATP2A2	488
hsa-miR-29b	KIAA1586	57691	ROBO1	6091
hsa-miR-29b	KIAA1586	57691	ATP6V1A	523
hsa-miR-29b	KIAA1586	57691	SEH1L	81929
hsa-miR-29b	KIAA1586	57691	TPM1	7168
hsa-miR-29b	KIAA1586	57691	ATG2B	55102
hsa-miR-29b	KIAA1586	57691	TIMM17A	10440
hsa-miR-29b	KIAA1586	57691	NDRG4	65009
hsa-miR-29b	KIAA1586	57691	MRPL17	63875
hsa-miR-29b	KIAA1586	57691	SOX9	6662
hsa-miR-29b	KIAA1586	57691	PPP1R12A	4659
hsa-miR-29b	KIAA1586	57691	LARP4B	23185
hsa-miR-29b	KIAA1586	57691	PLEKHG3	26030
hsa-miR-29b	KIAA1586	57691	KDM5A	5927
hsa-miR-29b	KIAA1586	57691	COPS5	10987
hsa-miR-29b	KIAA1586	57691	CTDSP2	10106
hsa-miR-29b	KIAA1586	57691	PPP2CA	5515
hsa-miR-29b	KIAA1586	57691	SUB1	10923
hsa-miR-29b	KIAA1586	57691	GLO1	2739
hsa-miR-29b	KIAA1586	57691	LRRC59	55379
hsa-miR-29b	KIAA1586	57691	POLE3	54107
hsa-miR-29b	KIAA1586	57691	DAAM2	23500
hsa-miR-29b	KIAA1586	57691	TFAP2C	7022
hsa-miR-29b	KIAA1586	57691	BBX	56987
hsa-miR-29b	KIAA1586	57691	YWHAE	7531
hsa-miR-29b	KIAA1586	57691	ANKRD46	157567
hsa-miR-29b	KIAA1586	57691	MOCS2	4338
hsa-miR-29b	KIAA1586	57691	RTN3	10313
hsa-miR-29b	KIAA1586	57691	PAFAH1B1	5048
hsa-miR-29b	KIAA1586	57691	ARHGEF10	9639
hsa-miR-29b	KIAA1586	57691	HNRNPUL1	11100
hsa-miR-29b	KIAA1586	57691	NOTCH2	4853
hsa-miR-29b	KIAA1586	57691	PRR3	80742
hsa-miR-29b	KIAA1586	57691	C5orf15	56951
hsa-miR-29b	KIAA1586	57691	USP34	9736
hsa-miR-29b	KIAA1586	57691	MXI1	4601
hsa-miR-29b	KIAA1586	57691	UBE2G1	7326
hsa-miR-29b	KIAA1586	57691	DOPEY1	23033
hsa-miR-29b	KIAA1586	57691	HMGCS1	3157
hsa-miR-29b	KIAA1586	57691	TRA2B	6434
hsa-miR-29b	KIAA1586	57691	EED	8726
hsa-miR-29b	KIAA1586	57691	EIF2S1	1965
hsa-miR-29b	KIAA1586	57691	DCUN1D4	23142
hsa-miR-29b	KIAA1586	57691	FEM1C	56929
hsa-miR-29b	KIAA1586	57691	SLC39A9	55334
hsa-miR-29b	KIAA1586	57691	MAP4K3	8491
hsa-miR-29b	KIAA1586	57691	SET	6418
hsa-miR-29b	KIAA1586	57691	WASF2	10163
hsa-miR-29b	KIAA1586	57691	COMMD10	51397
hsa-miR-29b	KIAA1586	57691	NIPBL	25836
hsa-miR-29b	KIAA1586	57691	RAB1A	5861
