# Supplementary material for: Systematic Characterization of Circular RNA-Associated CeRNA Network Identified Novel circRNA Biomarkers in Alzheimer's Disease
Source: Front Bioeng Biotechnol. 2019 Sep 11;7:222. doi: 10.3389/fbioe.2019.00222 (PMC6749152; doi:10.3389/fbioe.2019.00222)
Supplement: Supplementary File 5 — The function of KIAA1586-associated ceRNAs. [file Table_5.XLSX]

## Sheet: Sheet1
ID	Description	GeneRatio	BgRatio	pvalue	p.adjust	qvalue	geneID	Count
GO:0006470	protein dephosphorylation	26/573	303/17653	6.83e-06	0.0034979	0.00296094	PPP1R12A/BTRC/PPP3R1/MTMR4/PPP6C/SET/DUSP1/PPP1R2/MTMR2/PPM1A/PPP3CB/PPP1R8/MTOR/PPP1CB/FKBP1B/PTP4A1/CTDSP2/PTPN3/YWHAE/UBXN2B/PPP2CA/PHLPP1/HSP90AB1/TSC1/CYCS/PDGFRB	26
GO:0016311	dephosphorylation	34/573	461/17653	7.92e-06	0.00364651	0.00308675	PPP1R12A/SYNJ1/BTRC/IMPA1/PPP3R1/MTMR4/PPP6C/SET/DUSP1/WNK1/PPP1R2/MTMR2/PPM1A/PPP3CB/PPP1R8/MTOR/PPP1CB/FKBP1B/PTP4A1/CSRNP2/CTDSP2/PTPN3/YWHAE/MTMR9/UBXN2B/PPP2CA/BAG4/OCRL/PHLPP1/HSP90AB1/TSC1/CYCS/INPP5A/PDGFRB	34
GO:0009144	purine nucleoside triphosphate metabolic process	26/573	316/17653	1.44e-05	0.00490505	0.00415209	NDUFB5/DDIT4/NIPSNAP2/RAN/PPARA/RHOQ/MSH2/ATP5F1B/OPA1/ATP6V1A/NUPL2/SEH1L/UQCRC2/NUP50/ATP5MC3/HSPA8/UQCR10/PID1/ATP6V1B2/DNM1L/MFN1/DLD/ATP5IF1/CYCS/NDUFA10/MOCS2	26
GO:0042552	myelination	14/573	113/17653	1.76e-05	0.00494027	0.0041819	ADAM22/PPP3R1/QKI/TNFRSF21/SCN8A/MTMR2/ID4/ARHGEF10/MTOR/CXCR4/EIF2B2/TSC1/XK/ATRN	14
GO:0007272	ensheathment of neurons	14/573	115/17653	2.15e-05	0.00497942	0.00421504	ADAM22/PPP3R1/QKI/TNFRSF21/SCN8A/MTMR2/ID4/ARHGEF10/MTOR/CXCR4/EIF2B2/TSC1/XK/ATRN	14
GO:0051403	stress-activated MAPK cascade	23/573	267/17653	2.16e-05	0.00497942	0.00421504	SASH1/EDN1/HSPH1/BTRC/MAPK9/HMGCR/CDC42/PAFAH1B1/DNAJA1/UBE2N/FOXO1/MAP2K1/IGF1R/MAP3K20/HIPK2/KARS/PHLPP1/PDCD10/SDCBP/MAP4K4/PER1/COPS5/MAP4K3	23
GO:0008654	phospholipid biosynthetic process	24/573	287/17653	2.35e-05	0.0051479	0.00435766	FGFR3/PLA2G4A/SYNJ1/PIGK/IMPA1/ACSL3/ARF1/MTMR4/ETNK1/MTMR2/MPPE1/CDS2/DPAGT1/MTMR9/FGFR1/OCRL/AGK/HMGCS1/PIP5K1B/PIP4K2C/DDHD2/PTDSS1/CSNK2A2/PIGN	24
GO:0061418	regulation of transcription from RNA polymerase II promoter in response to hypoxia	11/573	79/17653	4.68e-05	0.00695364	0.00588621	UBE2D2/PSMD9/UBE2D1/PSMD12/PSMD10/ELOC/NOTCH1/CUL2/PSMA1/PSMB5/PSMA2	11
GO:0032872	regulation of stress-activated MAPK cascade	19/573	216/17653	8.36e-05	0.010133	0.0085775	SASH1/EDN1/HSPH1/HMGCR/CDC42/PAFAH1B1/DNAJA1/FOXO1/MAP2K1/IGF1R/MAP3K20/HIPK2/KARS/PHLPP1/PDCD10/SDCBP/MAP4K4/PER1/COPS5	19
GO:0030177	positive regulation of Wnt signaling pathway	16/573	171/17653	0.000146552	0.0127362	0.0107811	VPS35/USP34/PSMD9/WNK1/PSMD12/PSMD10/PPM1A/FAM53B/KANK1/PSMA1/PSMB5/TBL1X/ABL1/CAPRIN2/PSMA2/DAAM2	16
GO:0030111	regulation of Wnt signaling pathway	25/573	344/17653	0.000156705	0.0131234	0.0111088	VPS35/USP34/BTRC/WWTR1/PSMD9/WNK1/PSMD12/PSMD10/CUL3/PPM1A/SOX9/FOXO1/NOTCH1/FAM53B/KANK1/PSMA1/PSMB5/PPP2CA/CBFB/CYLD/TBL1X/ABL1/CAPRIN2/PSMA2/DAAM2	25
GO:0001666	response to hypoxia	25/573	346/17653	0.000171436	0.0138532	0.0117266	EDN1/UBE2D2/TGFBR3/DDIT4/PSMD9/PPARA/PAM/UBE2D1/PSMD12/PSMD10/OPA1/ELOC/MTOR/NOTCH1/PRKCE/CXCR4/CUL2/CFLAR/PSMA1/PSMB5/PSEN2/DNM1L/HIPK2/DNMT3B/PSMA2	25
GO:0006914	autophagy	29/573	482/17653	0.00111561	0.0369707	0.0312955	VPS35/RAB1A/ATP6V1H/STX12/MTOR/FOXO1/ATP6V1A/WDFY3/ATP6V1C1/RRAGA/ATG5/WBP11/MTMR9/CLTC/UBXN2B/HSPA8/LAMTOR3/ATP6V1B2/DNM1L/MFN1/GABARAPL1/FEZ2/PIP4K2C/TSC1/LGALS8/ATP5IF1/CSNK2A2/ABL1/ATG2B	29
GO:0045666	positive regulation of neuron differentiation	22/573	343/17653	0.00195719	0.0482075	0.0408073	MMD/CUX1/VLDLR/ARF1/PAFAH1B1/TCF12/WASHC5/OPA1/MTOR/MAP2K1/FKBP1B/CFLAR/FGFR1/DNM1L/UBE2V2/GLI2/DNMT3B/CAPRIN2/NEDD4L/NAP1L2/ROBO1/NDRG4	22
GO:0009205	purine ribonucleoside triphosphate metabolic process	26/573	309/17653	9.7e-06	0.0040619	0.00343837	NDUFB5/DDIT4/NIPSNAP2/RAN/PPARA/RHOQ/MSH2/ATP5F1B/OPA1/ATP6V1A/NUPL2/SEH1L/UQCRC2/NUP50/ATP5MC3/HSPA8/UQCR10/PID1/ATP6V1B2/DNM1L/MFN1/DLD/ATP5IF1/CYCS/NDUFA10/MOCS2	26
GO:0006914	autophagy	29/573	482/17653	0.00111561	0.0369707	0.0312955	VPS35/RAB1A/ATP6V1H/STX12/MTOR/FOXO1/ATP6V1A/WDFY3/ATP6V1C1/RRAGA/ATG5/WBP11/MTMR9/CLTC/UBXN2B/HSPA8/LAMTOR3/ATP6V1B2/DNM1L/MFN1/GABARAPL1/FEZ2/PIP4K2C/TSC1/LGALS8/ATP5IF1/CSNK2A2/ABL1/ATG2B	29
GO:0045666	positive regulation of neuron differentiation	22/573	343/17653	0.00195719	0.0482075	0.0408073	MMD/CUX1/VLDLR/ARF1/PAFAH1B1/TCF12/WASHC5/OPA1/MTOR/MAP2K1/FKBP1B/CFLAR/FGFR1/DNM1L/UBE2V2/GLI2/DNMT3B/CAPRIN2/NEDD4L/NAP1L2/ROBO1/NDRG4	22
